# Supplementary material for: Transcriptomic Changes in Medicago truncatula and Lotus japonicus Root Nodules during Drought Stress
Source: Int J Mol Sci. 2019 Mar 9;20(5):1204. doi: 10.3390/ijms20051204 (PMC6429210; doi:10.3390/ijms20051204)
Supplement: Supplementary file 1 [file ijms-20-01204-s001.zip]

Archive with 2 entries (2 files):
- Supplementary Data Set 1.xlsx
- Supplementary Material.pdf
