# Supplementary material for: Transcriptomic Changes in Medicago truncatula and Lotus japonicus Root Nodules during Drought Stress
Source: Int J Mol Sci. 2019 Mar 9;20(5):1204. doi: 10.3390/ijms20051204 (PMC6429210; doi:10.3390/ijms20051204)
Supplement: Supplementary file 1 [file ijms-20-01204-s001.zip › Supplementary Data Set 1.xlsx]

## Sheet: M. truncatula
Mt_GeneID	Mt_AlternativeGeneID	Mt_Description	T0vsR...logFC	T0vsR...PValue	T0vsR...FDR	T0vsR...DE	T0vsR...DE.BH	T2vsT0...logFC	T2vsT0...PValue	T2vsT0...FDR	T2vsT0...DE	T2vsT0...DE.BH	T4vsT0...logFC	T4vsT0...PValue	T4vsT0...FDR	T4vsT0...DE	T4vsT0...DE.BH	Chromosome	StartPosition	EndPosition	Strand	ExonCount	TranscriptCount	Length	GC	RNAType	Lj_GeneID	Lj_Description	Arabidopsis_thaliana_GeneID	Arabidopsis_thaliana_Description
MTR_3g070860		leucoanthocyanidin dioxygenase-like protein	1.41729	3.97217e-33	2.03476e-32	1	1	-3.38082	1.06297e-140	2.45301e-136	-1	-1	-4.99472	1.55234e-235	1.79117e-231	-1	-1	3	31789372	31793156	-	3	1	1686	36.18	protein_coding	Lj0g3v0257939	Uncharacterized protein	AT5G05600	2-oxoglutarate (2OG) and Fe(II)-dependent oxygenase superfamily protein
MTR_8g079950		HXXXD-type acyl-transferase family protein	2.23766	4.28771e-91	5.40697e-90	1	1	-2.58351	8.34673e-113	9.63087e-109	-1	-1	-4.44086	8.47526e-250	1.95584e-245	-1	-1	8	34319933	34321516	+	1	1	1584	34.91	protein_coding	Lj4g3v2512810	Uncharacterized protein
MTR_2g022480		extracellular dermal glycoprotein	-1.10496	1.42447e-26	6.25072e-26	-1	-1	-2.62987	4.29432e-103	3.30333e-99	-1	-1	-2.48036	2.86907e-95	1.20381e-92	-1	-1	2	7766359	7767965	-	1	1	1607	36.4	protein_coding	Lj6g3v1880250	Uncharacterized protein
MTR_1g072450		xyloglucanase-specific endoglucanase inhibitor protein	-1.57843	4.28749e-38	2.43941e-37	-1	-1	-2.79512	8.14325e-100	4.69804e-96	-1	-1	-4.17804	5.9869e-187	4.60533e-183	-1	-1	1	32147158	32148868	-	1	1	1711	39.45	protein_coding	Lj5g3v0963160	Uncharacterized protein	AT1G03220	Eukaryotic aspartyl protease family protein
MTR_1g069945		AP2 domain class transcription factor	1.37895	1.11318e-34	5.86774e-34	1	1	-2.68851	2.17269e-99	1.00278e-95	-1	-1	-4.05551	1.71178e-171	9.87566e-168	-1	-1	1	30628970	30630008	-	1	1	1039	34.46	protein_coding	Lj0g3v0332559	Uncharacterized protein	AT2G31230	Ethylene-responsive transcription factor 15
MTR_1g093600		AP2/ERF and B3 domain transcription factor	-2.11522	2.09663e-66	1.95254e-65	-1	-1	-2.92804	1.41177e-97	5.42992e-94	-1	-1	-3.66719	1.04678e-135	1.8582e-132	-1	-1	1	41951396	41953202	-	1	1	1807	40.95	protein_coding	Lj5g3v1776170	DNA-binding protein	AT1G25560	AP2/ERF and B3 domain-containing transcription repressor TEM1
MTR_6g016650		proline dehydrogenase	-2.18008	2.15108e-59	1.79207e-58	-1	-1	-4.36832	3.37311e-96	1.11202e-92	-1	-1	-3.14766	2.00783e-67	3.28615e-65	-1	-1	6	6347139	6351581	-	4	1	1890	35.66	protein_coding	Lj0g3v0134869	Uncharacterized protein	AT5G38710	Proline dehydrogenase 2, mitochondrial
MTR_4g090350		hypothetical protein	0.722627	5.45749e-09	1.26728e-08	0	0	-3.01946	1.74871e-93	5.04438e-90	-1	-1	-3.05015	3.63293e-95	1.47083e-92	-1	-1	4	35912778	35912954	+	1	1	177	40.68	protein_coding
MTR_3g075510		raffinose synthase or seed inhibition protein	-1.66259	2.85802e-56	2.25795e-55	-1	-1	-2.22082	4.96189e-89	1.27228e-85	-1	-1	-2.28836	2.38244e-94	9.01303e-92	-1	-1	3	34382026	34386505	-	13	2	2986	38.85	protein_coding	Lj1g3v0682860	Uncharacterized protein	AT3G57520	Probable galactinol--sucrose galactosyltransferase 2
MTR_2g007960		auxin-induced 5NG4-like protein	2.17387	3.74022e-39	2.17962e-38	1	1	-4.33621	8.35301e-89	1.92762e-85	-1	-1	-6.04833	7.77221e-113	5.78578e-110	-1	-1	2	1213087	1215762	-	7	1	1592	38.25	protein_coding	Lj4g3v0336190	Uncharacterized protein
MTR_2g100560		IAA-amino acid hydrolase ILR1-like protein	1.94517	8.36609e-44	5.32151e-43	1	1	-3.13845	9.15569e-87	1.92078e-83	-1	-1	-4.55411	3.14278e-135	5.18042e-132	-1	-1	2	43225197	43228325	-	5	1	1472	42.12	protein_coding	Lj3g3v2718800	Uncharacterized protein	AT1G51760	IAA-amino acid hydrolase ILR1-like 4
MTR_5g081960		HXXXD-type acyl-transferase family protein	-0.0588672	0.591954	0.633193	0	0	-2.38409	3.07452e-84	5.91255e-81	-1	-1	-3.35483	9.3416e-144	2.6947e-140	-1	-1	5	35163436	35165325	+	1	1	1890	41.59	protein_coding	Lj2g3v2701310	Uncharacterized protein	AT2G39980	HXXXD-type acyl-transferase family protein
MTR_5g082750		leucoanthocyanidin dioxygenase-like protein	1.70612	4.04505e-54	3.09201e-53	1	1	-2.22373	5.4999e-84	9.76318e-81	-1	-1	-2.11834	5.10334e-78	1.20173e-75	-1	-1	5	35612464	35617880	-	3	1	1879	35.87	protein_coding	Lj2g3v2748840	Uncharacterized protein	AT5G05600	2-oxoglutarate (2OG) and Fe(II)-dependent oxygenase superfamily protein
MTR_5g083270		abscisic acid receptor	-1.72997	1.37627e-49	9.75734e-49	-1	-1	-2.39785	7.68847e-80	1.26733e-76	-1	-1	-2.51043	1.02191e-86	3.06269e-84	-1	-1	5	35948195	35949871	-	1	1	1677	36.2	protein_coding	Lj2g3v2830880	Uncharacterized protein	AT2G40330	Abscisic acid receptor PYL6
MTR_6g037610		AP2 domain class transcription factor	-1.44844	9.35334e-23	3.67462e-22	-1	-1	-4.03233	8.63421e-80	1.32834e-76	-1	-1	-4.45464	1.29997e-86	3.84609e-84	-1	-1	6	13408028	13410902	+	2	1	1762	39.05	protein_coding
MTR_2g087900		cellulose synthase H1-like protein	-2.31002	4.65634e-95	6.1123e-94	-1	-1	-2.2914	7.35608e-79	1.06098e-75	-1	-1	-1.84144	4.36263e-55	4.79412e-53	-1	-1	2	37006551	37012702	-	9	5	2601	36.1	protein_coding
MTR_2g087900		cellulose synthase H1-like protein	-2.31002	4.65634e-95	6.1123e-94	-1	-1	-2.2914	7.35608e-79	1.06098e-75	-1	-1	-1.84144	4.36263e-55	4.79412e-53	-1	-1	2	37006551	37012702	-	9	5	2601	36.1	protein_coding	Lj3g3v2922150	Uncharacterized protein
MTR_2g087900		cellulose synthase H1-like protein	-2.31002	4.65634e-95	6.1123e-94	-1	-1	-2.2914	7.35608e-79	1.06098e-75	-1	-1	-1.84144	4.36263e-55	4.79412e-53	-1	-1	2	37006551	37012702	-	9	5	2601	36.1	protein_coding	Lj3g3v1310580	Uncharacterized protein
MTR_4g054920		cytochrome P450 family 94 protein	-0.427134	0.000135782	0.000235757	0	0	-2.29091	1.03681e-78	1.40745e-75	-1	-1	-3.1362	3.49114e-132	5.03532e-129	-1	-1	4	19931469	19933167	+	1	1	1699	37.55	protein_coding	Lj3g3v2995920	Uncharacterized protein	AT2G27690	Cytochrome P450 94C1
MTR_7g068650		leucoanthocyanidin dioxygenase-like protein	-1.28796	3.45155e-21	1.29053e-20	-1	-1	-3.29069	5.48035e-78	7.02611e-75	-1	-1	-4.91397	4.18398e-119	4.38881e-116	-1	-1	7	25175337	25179838	-	3	1	1621	39.3	protein_coding	Lj1g3v2326740	Uncharacterized protein	AT5G05600	2-oxoglutarate (2OG) and Fe(II)-dependent oxygenase superfamily protein
MTR_5g015190		VQ motif protein	1.59394	3.55568e-26	1.54499e-25	1	1	-3.13318	7.80903e-76	9.48469e-73	-1	-1	-4.71817	4.36863e-127	5.04074e-124	-1	-1	5	5227392	5228070	-	1	1	679	34.46	protein_coding
MTR_8g018570		seed linoleate 9S-lipoxygenase	3.31194	3.99212e-182	1.13456e-180	1	1	-1.99772	9.18149e-76	1.05941e-72	-1	-1	-2.52278	1.17665e-114	9.69773e-112	-1	-1	8	6361499	6365556	-	9	1	2867	41.12	protein_coding	Lj3g3v2661200	Lipoxygenase	AT1G55020	Linoleate 9S-lipoxygenase 1
MTR_5g024020		seed linoleate 9S-lipoxygenase	-3.01686	2.20338e-56	1.74374e-55	-1	-1	-3.66841	3.32284e-75	3.65148e-72	-1	-1	-4.59428	7.11628e-106	4.43844e-103	-1	-1	5	9600482	9607033	+	9	2	3087	38.19	protein_coding	Lj3g3v2661200	Lipoxygenase	AT1G55020	Linoleate 9S-lipoxygenase 1
MTR_7g092730		polygalacturonase inhibitor protein	0.637222	3.90352e-05	7.08076e-05	0	0	-3.14929	7.75443e-75	8.13404e-72	-1	-1	-4.21141	1.54027e-116	1.42179e-113	-1	-1	7	36778765	36780347	-	2	1	1447	37.6	protein_coding	Lj1g3v4315330	Uncharacterized protein
MTR_4g090545		hypothetical protein	-0.218973	0.0491908	0.0646455	0	0	-2.20396	2.52229e-74	2.53073e-71	-1	-1	-2.12989	1.24716e-70	2.32103e-68	-1	-1	4	35906432	35906867	+	1	1	436	36.93	protein_coding
MTR_7g106340		E3 ubiquitin-protein ligase PUB23-like protein	-1.5688	1.01508e-52	7.6253e-52	-1	-1	-2.00354	3.45325e-74	3.32045e-71	-1	-1	-2.76124	1.93268e-127	2.3474e-124	-1	-1	7	43262343	43264210	+	1	1	1868	34.96	protein_coding	Lj1g3v4752550	Uncharacterized protein	AT3G52450	E3 ubiquitin-protein ligase PUB22
MTR_1g017830		hypothetical protein	0.136983	0.204702	0.242863	0	0	-2.07574	1.77601e-73	1.6394e-70	-1	-1	-1.99617	6.84838e-69	1.19727e-66	-1	-1	1	5066497	5067776	+	1	1	1280	32.58	protein_coding	Lj1g3v1743570	Predicted protein
MTR_7g081795		AP2-domain DNA-binding protein	3.19274	5.74321e-106	8.44178e-105	1	1	-2.49798	4.30976e-69	3.82524e-66	-1	-1	-4.07482	8.87368e-139	1.86162e-135	-1	-1	7	31407491	31408227	+	1	1	737	42.47	protein_coding	Lj1g3v2926270	Uncharacterized protein	AT2G44840	Ethylene-responsive transcription factor 13
MTR_7g101425		phenylalanine ammonia-lyase-like protein	-0.0305323	0.795967	0.822705	0	0	-2.3446	3.14263e-68	2.68602e-65	-1	-1	-3.30136	1.91134e-114	1.52096e-111	-1	-1	7	40956141	40960002	+	2	1	2585	39.15	protein_coding	Lj3g3v0602630	Phenylalanine ammonia-lyase	AT2G37040	Phenylalanine ammonia-lyase 1
MTR_2g045280		cytidine/deoxycytidylate deaminase family protein	-2.44897	1.61689e-109	2.45319e-108	-1	-1	-2.25282	1.49651e-67	1.2137e-64	-1	-1	-1.02004	2.93161e-18	7.55896e-17	-1	-1	2	19893624	19896239	+	5	1	603	37.31	protein_coding	Lj0g3v0066279	Uncharacterized protein	AT5G28050	Cytidine/deoxycytidylate deaminase family protein
MTR_3g071740		polyketide cyclase/dehydrase and lipid transporter	-2.58325	2.87646e-78	3.12377e-77	-1	-1	-2.88808	1.52522e-67	1.2137e-64	-1	-1	-2.81674	2.00099e-65	2.96005e-63	-1	-1	3	32206159	32207556	-	1	1	1398	39.41	protein_coding	Lj6g3v0463460	Uncharacterized protein	AT2G40330	Abscisic acid receptor PYL6
MTR_4g080160		trehalose-6-phosphate synthase domain protein	0.353041	0.00123719	0.00196684	0	0	-1.98485	3.13084e-67	2.40835e-64	-1	-1	-1.94524	4.07532e-65	5.9902e-63	-1	-1	4	31083137	31089052	-	3	1	4353	37.12	protein_coding	Lj3g3v1517520		AT1G06410	Probable alpha,alpha-trehalose-phosphate synthase
MTR_2g086040		cytochrome P450 family 94 protein	3.61392	2.78202e-70	2.71691e-69	1	1	-3.60439	4.08955e-67	3.04434e-64	-1	-1	-6.54944	7.4907e-128	9.60349e-125	-1	-1	2	36169420	36170996	-	1	1	1577	39.32	protein_coding	Lj3g3v1145810	Uncharacterized protein	AT2G27690	Cytochrome P450 94C1
MTR_4g091100		F-box SKIP27-like protein	0.22302	0.0528171	0.0690686	0	0	-2.15111	7.11608e-67	5.1318e-64	-1	-1	-2.78362	2.66302e-103	1.53636e-100	-1	-1	4	36063639	36065048	+	3	1	1151	34.4	protein_coding	Lj4g3v0445610	F-box protein
MTR_2g040690		chitinase	1.49765	4.17781e-44	2.6692e-43	1	1	-1.90123	1.01483e-66	7.09676e-64	-1	-1	-2.31085	2.05258e-94	7.89457e-92	-1	-1	2	17844560	17847487	+	2	1	1372	36.81	protein_coding	Lj3g3v0931350	Chitinase homologue	AT5G24090	Acidic endochitinase
MTR_8g021380		jasmonate zim-domain protein	1.51847	2.82943e-32	1.42285e-31	1	1	-2.26654	1.26831e-65	8.60845e-63	-1	-1	-3.62221	4.85706e-144	1.86811e-140	-1	-1	8	7686461	7689149	+	3	2	1414	34.3	protein_coding
MTR_7g417750		allene oxide cyclase	1.71729	1.69417e-36	9.28212e-36	1	1	-2.44686	1.77171e-65	1.16816e-62	-1	-1	-3.90979	3.61493e-134	5.56146e-131	-1	-1	7	5689556	5691093	-	3	1	1074	35.94	protein_coding	Lj1g3v4590880		AT1G13280	Allene oxide cyclase 4, chloroplastic
MTR_3g086910		G protein coupled receptor	0.559481	2.11846e-05	3.91541e-05	0	0	-2.57649	1.55057e-64	9.93961e-62	-1	-1	-3.03726	3.28752e-82	8.42958e-80	-1	-1	3	39401070	39404676	+	5	2	1700	40.35	protein_coding	Lj6g3v0551670	G protein-coupled receptor-like protein	AT5G65280	LanC-like protein GCL1
MTR_3g063120		(3S)-linalool/(E)-nerolidol/(E,E)-geranyl linalool synthase	3.48457	2.02669e-72	2.03614e-71	1	1	-3.25254	6.11226e-64	3.81224e-61	-1	-1	-6.18326	2.72365e-150	1.25707e-146	-1	-1	3	28566348	28568344	-	6	1	1488	37.57	protein_coding	Lj0g3v0306569	Linalool synthase
MTR_1g111830		MYB-like transcription factor family protein	1.79262	1.67903e-62	1.47683e-61	1	1	-1.84424	8.36183e-64	5.07805e-61	-1	-1	-1.9064	3.20498e-68	5.43834e-66	-1	-1	1	50567146	50569553	+	2	1	1156	41.52	protein_coding	Lj5g3v2237580	Myb family transcription factor	AT5G04760	Duplicated homeodomain-like superfamily protein
MTR_1g492640		transmembrane amino acid transporter family protein	0.0259586	0.805613	0.831408	0	0	-1.8864	1.88781e-62	1.11705e-59	-1	-1	-2.47129	1.19001e-99	5.84293e-97	-1	-1	1	41515715	41519046	-	6	6	1633	37.78	protein_coding	Lj3g3v1128990	Lysine histidine transporter	AT1G08230	GABA transporter 1
MTR_1g492640		transmembrane amino acid transporter family protein	0.0259586	0.805613	0.831408	0	0	-1.8864	1.88781e-62	1.11705e-59	-1	-1	-2.47129	1.19001e-99	5.84293e-97	-1	-1	1	41515715	41519046	-	6	6	1633	37.78	protein_coding	Lj5g3v1738160	Uncharacterized protein
MTR_1g492640		transmembrane amino acid transporter family protein	0.0259586	0.805613	0.831408	0	0	-1.8864	1.88781e-62	1.11705e-59	-1	-1	-2.47129	1.19001e-99	5.84293e-97	-1	-1	1	41515715	41519046	-	6	6	1633	37.78	protein_coding	Lj5g3v1738160	Uncharacterized protein	AT1G08230	GABA transporter 1
MTR_4g066590		glycoside hydrolase family 1 protein	-0.125362	0.328258	0.374695	0	0	-2.56714	5.59094e-62	3.22555e-59	-1	-1	-3.70339	7.914e-101	4.24724e-98	-1	-1	4	25167113	25169600	-	8	1	1803	34.72	protein_coding	Lj3g3v3281690		AT5G44640	Beta-glucosidase 13
MTR_2g007990		auxin-induced 5NG4-like protein	4.94664	9.60238e-217	3.49517e-215	1	1	-2.064	6.89382e-62	3.86044e-59	-1	-1	-2.52632	9.28652e-86	2.71272e-83	-1	-1	2	1235569	1239137	-	7	1	1515	36.77	protein_coding	Lj2g3v0604100	Auxin-induced protein 5NG4
MTR_4g070590		DUF241 domain protein	2.82797	1.27655e-55	9.95909e-55	1	1	-3.14085	7.02599e-62	3.86044e-59	-1	-1	-2.34017	1.0283e-39	6.89826e-38	-1	-1	4	26583027	26584199	-	1	1	1173	33.59	protein_coding	Lj3g3v3363340	CM0216.330.nc protein
MTR_4g033150		isoflavone-7-O-methyltransferase	3.85737	6.74343e-122	1.13923e-120	1	1	-2.52514	7.53031e-62	4.04133e-59	-1	-1	-3.12407	1.13892e-85	3.28536e-83	-1	-1	4	11506997	11508519	+	2	1	1259	37.41	protein_coding	Lj4g3v0484930
MTR_4g073690		nodulin-like/MFS transporter	-1.66726	2.66077e-53	2.01188e-52	-1	-1	-1.86532	1.19715e-61	6.27876e-59	-1	-1	-2.4937	1.20354e-102	6.77417e-100	-1	-1	4	27963345	27966995	+	2	2	3492	36.74	protein_coding	Lj3g3v3475560	Uncharacterized protein	AT4G34950	Major facilitator superfamily protein
MTR_4g088770		plant-specific domain TIGR01615 family protein	-3.98376	1.53773e-201	5.01216e-200	-1	-1	-2.5989	2.14171e-61	1.09832e-58	-1	-1	-3.06653	4.4452e-77	1.0057e-74	-1	-1	4	35372760	35374567	-	3	1	1263	34.84	protein_coding	Lj6g3v2019770	Uncharacterized protein
MTR_4g082355		transmembrane protein, putative	-0.121901	0.349976	0.397226	0	0	-2.34471	4.60838e-61	2.31191e-58	-1	-1	-3.4523	1.33496e-113	1.02689e-110	-1	-1	4	32079611	32080820	+	1	1	1210	36.94	protein_coding
MTR_4g084480		glycoside hydrolase family 17 protein	-1.50542	1.40618e-29	6.64422e-29	-1	-1	-3.35231	8.32858e-61	4.08933e-58	-1	-1	-3.85333	7.53446e-69	1.30731e-66	-1	-1	4	32854795	32857494	-	4	3	1874	33.19	protein_coding	Lj4g3v0643990	Uncharacterized protein	AT4G18340	Glycosyl hydrolase superfamily protein
MTR_1g115535		alpha/beta fold hydrolase	-0.18408	0.0832742	0.105606	0	0	-1.83751	1.8931e-60	9.10149e-58	-1	-1	-2.20178	1.54573e-83	4.14778e-81	-1	-1	1	52215897	52220285	-	6	2	1664	34.98	protein_coding	Lj5g3v2288610	Uncharacterized protein (Fragment)	AT2G39420	alpha/beta-Hydrolases superfamily protein
MTR_1g015650		hypothetical protein	0.0459696	0.645031	0.683851	0	0	-1.71906	4.34232e-60	2.04505e-57	-1	-1	-1.38564	5.05674e-41	3.61283e-39	-1	-1	1	3975307	3979166	-	3	1	1638	37.85	protein_coding	Lj5g3v0433520	Putative uncharacterized protein
MTR_1g021652		cytochrome P450 family fatty acid hydroperoxide lyase	1.8007	1.53526e-65	1.41434e-64	1	1	-1.72748	4.77393e-60	2.20336e-57	-1	-1	-2.53309	4.14201e-118	3.98272e-115	-1	-1	1	6532322	6534417	-	1	1	2096	37.98	protein_coding	Lj1g3v1604250	Uncharacterized protein	AT5G42650	Allene oxide synthase, chloroplastic
MTR_0189s0010		MAP3K-like kinase	0.492069	4.5097e-05	8.14003e-05	0	0	-2.20569	6.83445e-60	3.09252e-57	-1	-1	-2.27267	1.90703e-63	2.71657e-61	-1	-1	scaffold0189	1	1354	+	1	1	1354	38.92	protein_coding	Lj2g3v1880820	Uncharacterized protein	AT4G36950	mitogen-activated protein kinase kinase kinase 21
MTR_7g082700		hypothetical protein	2.55214	3.95122e-58	3.22541e-57	1	1	-2.67655	9.63753e-60	4.27702e-57	-1	-1	-4.35852	1.75705e-115	1.55952e-112	-1	-1	7	31710909	31711523	-	1	1	615	38.37	protein_coding	Lj0g3v0239709	Predicted protein
MTR_2g040510		MAP kinase kinase	-0.368407	0.00508379	0.00757872	0	0	-2.79026	1.38369e-59	6.02477e-57	-1	-1	-3.33283	2.29638e-74	4.73156e-72	-1	-1	2	17774432	17778308	-	8	1	1580	34.75	protein_coding	Lj4g3v2172990	MAP kinase kinase 2	AT4G29810	Mitogen-activated protein kinase kinase 2
MTR_5g026500		3-hydroxy-3-methylglutaryl-coenzyme A reductase-like protein	1.57944	6.31769e-50	4.51792e-49	1	1	-1.7473	3.33025e-59	1.42319e-56	-1	-1	-2.8677	3.54802e-140	8.18777e-137	-1	-1	5	10886269	10888492	-	2	1	2119	41.67	protein_coding	Lj2g3v1574250	3-hydroxy-3-methylglutaryl coenzyme A reductase	AT1G76490	hydroxy methylglutaryl CoA reductase 1
MTR_4g009340		UPF0481 plant-like protein	-1.61647	2.57664e-34	1.34955e-33	-1	-1	-2.78448	4.50281e-59	1.8893e-56	-1	-1	-4.23545	2.8585e-95	1.20381e-92	-1	-1	4	1947409	1949429	+	1	1	2021	32.86	protein_coding	Lj0g3v0344009	Uncharacterized protein
MTR_5g094570		cytochrome P450 family 71 protein	1.78977	2.20896e-26	9.64543e-26	1	1	-2.93631	6.13069e-59	2.52639e-56	-1	-1	-5.54365	2.77217e-136	5.33112e-133	-1	-1	5	41336436	41338326	+	2	1	1808	36.84	protein_coding	Lj0g3v0306629	Cytochrome P450
MTR_7g050980		pectinesterase/pectinesterase inhibitor	-4.70554	1.32918e-199	4.26019e-198	-1	-1	-2.5411	2.42112e-58	9.80213e-56	-1	-1	-2.63112	4.98183e-62	6.8027e-60	-1	-1	7	17820159	17822765	+	2	1	2393	40.33	protein_coding	Lj1g3v3438940	Pectinesterase	AT1G11580	Pectinesterase/pectinesterase inhibitor 18
MTR_4g007060		WRKY transcription factor	-0.386322	0.000513834	0.000845292	0	0	-1.87755	3.70864e-58	1.47559e-55	-1	-1	-2.4576	1.2423e-93	4.47947e-91	-1	-1	4	926694	929520	+	4	4	2508	32.18	protein_coding	Lj3g3v2098150	Uncharacterized protein	AT1G80840	Probable WRKY transcription factor 40
MTR_4g007060		WRKY transcription factor	-0.386322	0.000513834	0.000845292	0	0	-1.87755	3.70864e-58	1.47559e-55	-1	-1	-2.4576	1.2423e-93	4.47947e-91	-1	-1	4	926694	929520	+	4	4	2508	32.18	protein_coding
MTR_4g007060		WRKY transcription factor	-0.386322	0.000513834	0.000845292	0	0	-1.87755	3.70864e-58	1.47559e-55	-1	-1	-2.4576	1.2423e-93	4.47947e-91	-1	-1	4	926694	929520	+	4	4	2508	32.18	protein_coding	Lj3g3v2098150	Uncharacterized protein
MTR_6g088475		polyketide cyclase/dehydrase and lipid transporter	1.79417	3.29576e-34	1.72229e-33	1	1	-2.41227	7.40669e-57	2.89702e-54	-1	-1	-4.3071	3.4253e-143	8.78285e-140	-1	-1	6	33649757	33650622	-	1	1	866	35.33	protein_coding	Lj6g3v2155500	Putative uncharacterized protein
MTR_3g102730		3-oxo-delta(4,5)-steroid 5-beta-reductase-like protein	0.449273	7.68684e-06	1.46797e-05	0	0	-1.67343	1.20253e-56	4.62514e-54	-1	-1	-1.82086	2.87928e-66	4.42968e-64	-1	-1	3	47337930	47339594	+	2	1	1576	42.07	protein_coding	Lj0g3v0358119	Progesterone 5-beta-reductase	AT4G24220	3-oxo-Delta(4,5)-steroid 5-beta-reductase
MTR_1g069960		ethylene response factor	-0.571933	4.98406e-06	9.65557e-06	0	0	-2.49318	5.01199e-56	1.89609e-53	-1	-1	-3.76807	1.80048e-94	7.04233e-92	-1	-1	1	30641535	30642361	+	1	1	827	32.29	protein_coding	Lj0g3v0075069	Uncharacterized protein	AT3G23230	Ethylene-responsive transcription factor ERF098
MTR_5g094560		cytochrome P450 family 71 protein	2.58148	1.31217e-38	7.55887e-38	1	1	-3.33096	6.91303e-56	2.5731e-53	-1	-1	-5.85816	3.56015e-110	2.48962e-107	-1	-1	5	41331507	41333381	+	2	1	1670	37.49	protein_coding	Lj0g3v0306629	Cytochrome P450
MTR_3g063170		(3S)-linalool/(E)-nerolidol/(E,E)-geranyl linalool synthase	2.42604	4.03346e-37	2.2456e-36	1	1	-3.13337	9.2126e-56	3.37459e-53	-1	-1	-5.71781	5.6883e-128	7.72171e-125	-1	-1	3	28584196	28586674	-	7	1	1805	36.84	protein_coding	Lj0g3v0306569	Linalool synthase
MTR_5g010830		MATE efflux family protein	-0.519763	1.11032e-06	2.24596e-06	0	0	-1.81603	1.22707e-55	4.42456e-53	-1	-1	-2.39975	6.73671e-90	2.15921e-87	-1	-1	5	2989389	2991410	+	1	1	2022	35.31	protein_coding	Lj0g3v0075999	Multidrug and toxin extrusion protein	AT4G23030	MATE efflux family protein
MTR_5g013530		jasmonate zim-domain protein	2.61011	3.35245e-56	2.64585e-55	1	1	-2.59091	7.70877e-55	2.73685e-52	-1	-1	-4.23339	6.55435e-119	6.5763e-116	-1	-1	5	4310978	4312243	+	4	2	819	33.82	protein_coding	Lj5g3v1749310	Uncharacterized protein
MTR_5g013530		jasmonate zim-domain protein	2.61011	3.35245e-56	2.64585e-55	1	1	-2.59091	7.70877e-55	2.73685e-52	-1	-1	-4.23339	6.55435e-119	6.5763e-116	-1	-1	5	4310978	4312243	+	4	2	819	33.82	protein_coding
MTR_6g472110		DUF1262 family protein	-0.0807276	0.452892	0.50009	0	0	-1.8414	4.73136e-54	1.65433e-51	-1	-1	-2.47793	1.52926e-88	4.83436e-86	-1	-1	6	25936643	25938793	+	2	1	1472	36.21	protein_coding	Lj2g3v1194190	Putative uncharacterized protein
MTR_3g465090		(3S)-linalool/(E)-nerolidol/(E,E)-geranyl linalool synthase	3.10611	4.076e-51	2.9757e-50	1	1	-3.25743	7.97124e-54	2.74556e-51	-1	-1	-6.19342	2.0654e-121	2.26968e-118	-1	-1	3	26314240	26316440	-	7	1	1584	37.5	protein_coding	Lj0g3v0306569	Linalool synthase
MTR_8g064850		pantothenate kinase	1.58054	2.63048e-37	1.46875e-36	1	1	-1.95018	2.06752e-53	7.0165e-51	-1	-1	-2.42639	2.34044e-78	5.62609e-76	-1	-1	8	27212183	27218164	-	10	2	1758	34.98	protein_coding	Lj0g3v0326819	Uncharacterized protein
MTR_8g064850		pantothenate kinase	1.58054	2.63048e-37	1.46875e-36	1	1	-1.95018	2.06752e-53	7.0165e-51	-1	-1	-2.42639	2.34044e-78	5.62609e-76	-1	-1	8	27212183	27218164	-	10	2	1758	34.98	protein_coding	Lj0g3v0326819	Uncharacterized protein	AT4G32180	Pantothenate kinase 2
MTR_7g082570		class I glutamine amidotransferase	-1.51716	2.72197e-37	1.5191e-36	-1	-1	-1.97445	2.32548e-53	7.77755e-51	-1	-1	-2.97561	2.17612e-104	1.32154e-101	-1	-1	7	31650010	31652939	-	4	1	1996	36.02	protein_coding	Lj0g3v0103749	Putative hydrolase	AT5G38200	Class I glutamine amidotransferase-like superfamily protein
MTR_7g115120		transcription factor bZIP88	-1.03645	7.826e-14	2.27715e-13	-1	-1	-2.25042	2.66019e-53	8.76989e-51	-1	-1	-1.56232	4.20427e-28	1.80338e-26	-1	-1	7	47526543	47529841	+	6	1	1988	37.37	protein_coding	Lj5g3v1412990	BZIP protein
MTR_2g099950		cell-wall invertase	0.162335	0.29079	0.335176	0	0	-2.66822	5.86653e-53	1.90679e-50	-1	-1	-3.68665	3.02769e-85	8.52072e-83	-1	-1	2	42873028	42876996	-	5	2	2826	32.91	protein_coding	Lj3g3v0323220		AT3G13790	Beta-fructofuranosidase, insoluble isoenzyme CWINV1
MTR_7g101395		phenylalanine ammonia-lyase-like protein	-1.31235	1.27929e-22	5.00123e-22	-1	-1	-2.15275	8.25444e-53	2.64566e-50	-1	-1	-3.02371	4.31831e-94	1.60732e-91	-1	-1	7	40942826	40946044	+	2	1	2588	39.64	protein_coding	Lj3g3v0602630	Phenylalanine ammonia-lyase	AT2G37040	Phenylalanine ammonia-lyase 1
MTR_5g007717		chalcone and stilbene synthase family protein	-0.759576	8.01324e-06	1.52866e-05	0	0	-2.97124	1.12127e-52	3.54458e-50	-1	-1	-3.94556	2.10063e-79	5.15705e-77	-1	-1	5	1481579	1483333	+	2	1	1546	38.23	protein_coding	Lj1g3v0116650	Uncharacterized protein	AT5G13930	Chalcone synthase
MTR_4g033015		isoflavone-7-O-methyltransferase	4.31457	1.46607e-82	1.67405e-81	1	1	-3.17129	1.56504e-52	4.88059e-50	-1	-1	-6.71669	9.3697e-101	4.80499e-98	-1	-1	4	11444168	11445891	-	2	1	1367	37.23	protein_coding	Lj4g3v0484930
MTR_0003s0580		BPS1, putative	-0.0985408	0.358265	0.405636	0	0	-1.73766	2.14391e-52	6.59667e-50	-1	-1	-2.37092	3.53558e-90	1.14916e-87	-1	-1	scaffold0003	329182	330573	+	1	1	1392	32.33	protein_coding	Lj3g3v3666590	Putative uncharacterized protein
MTR_4g046147		hypothetical protein	0.645721	2.77324e-10	6.90155e-10	0	0	-1.63325	2.76432e-52	8.3937e-50	-1	-1	-2.58254	2.68785e-115	2.29732e-112	-1	-1	4	16302675	16303837	-	1	1	1163	33.71	protein_coding	Lj0g3v0307219	Uncharacterized protein
MTR_3g045790		DUF4228 domain protein	0.785257	3.41347e-12	9.26083e-12	0	0	-1.85016	7.46019e-52	2.23583e-49	-1	-1	-2.94317	2.7918e-108	1.84076e-105	-1	-1	3	15020791	15021750	-	1	1	960	33.96	protein_coding	Lj6g3v0958320	Putative uncharacterized protein
MTR_2g105060		WRKY family transcription factor	-0.416722	0.000320313	0.000537199	0	0	-1.83579	9.83604e-52	2.91008e-49	-1	-1	-2.78675	4.26521e-107	2.73412e-104	-1	-1	2	45306754	45308359	+	2	2	1517	35.46	protein_coding	Lj3g3v0012350	Uncharacterized protein	AT1G80840	Probable WRKY transcription factor 40
MTR_4g086620		calmodulin-binding protein	-3.05928	9.73164e-125	1.68855e-123	-1	-1	-2.3547	1.4387e-51	4.20265e-49	-1	-1	-2.99995	1.99029e-72	3.92563e-70	-1	-1	4	33947782	33949397	+	1	1	1616	38.68	protein_coding	Lj4g3v0575200	Uncharacterized protein
MTR_2g042900		jasmonate zim-domain protein	0.400877	0.000383128	0.000637588	0	0	-1.75991	1.58446e-51	4.57059e-49	-1	-1	-2.48686	1.2358e-95	5.38087e-93	-1	-1	2	18686325	18688839	+	3	2	1491	34.54	protein_coding	Lj6g3v1176160	Uncharacterized protein
MTR_4g125700		threonine synthase-like protein	0.73772	1.90547e-13	5.45837e-13	0	0	-1.60531	3.77846e-51	1.07649e-48	-1	-1	-2.24374	1.70615e-90	5.70619e-88	-1	-1	4	52164881	52166971	+	1	1	2091	40.84	protein_coding	Lj3g3v0336710	Threonine synthase	AT4G29840	Threonine synthase 1, chloroplastic
MTR_4g100380		ethylene response factor	-0.13108	0.209373	0.247893	0	0	-1.64224	6.27499e-51	1.76595e-48	-1	-1	-2.18716	5.223e-85	1.43489e-82	-1	-1	4	41378394	41379900	-	1	1	1507	41.07	protein_coding	Lj0g3v0317709	Putative uncharacterized protein	AT4G17500	Ethylene-responsive transcription factor 1A
MTR_8g027345		myb transcription factor	0.602215	1.75187e-05	3.25637e-05	0	0	-2.32067	7.47014e-51	2.07697e-48	-1	-1	-2.71499	1.01425e-65	1.51986e-63	-1	-1	8	9621235	9622899	+	2	1	1211	32.37	protein_coding
MTR_5g017670		patatin-like phospholipase	-1.84421	1.03588e-20	3.81502e-20	-1	-1	-3.43047	7.74453e-51	2.12763e-48	-1	-1	-4.45018	6.39627e-72	1.23006e-69	-1	-1	5	6501172	6504197	-	7	1	1519	35.75	protein_coding	Lj2g3v1851410	Uncharacterized protein	AT4G37070	Patatin-like protein 1
MTR_1g093100		xyloglucanase-specific endoglucanase inhibitor protein	-1.68418	5.32412e-44	3.39781e-43	-1	-1	-2.26295	8.92447e-51	2.42294e-48	-1	-1	-3.56664	1.12977e-92	3.83407e-90	-1	-1	1	33776910	33778613	-	1	1	1704	35.21	protein_coding	Lj5g3v1203340	Uncharacterized protein
MTR_6g406250		cinnamoyl-CoA reductase	0.113303	0.335164	0.381784	0	0	-1.84287	2.82346e-50	7.57641e-48	-1	-1	-2.70476	5.43396e-98	2.50799e-95	-1	-1	6	1055996	1062868	-	5	2	1679	35.91	protein_coding	Lj2g3v0982510	Uncharacterized protein	AT5G14700	NAD(P)-binding Rossmann-fold superfamily protein
MTR_5g023260		transmembrane amino acid transporter family protein	-0.0130699	0.941763	0.949954	0	0	-2.89468	3.99528e-50	1.05976e-47	-1	-1	-4.43735	4.35133e-98	2.0493e-95	-1	-1	5	9254401	9258337	-	5	1	2150	37.26	protein_coding	Lj0g3v0066529	Lysine histidine transporter-like protein	AT1G47670	Lysine histidine transporter-like 8
MTR_4g094488		reticuline oxidase-like protein	-0.681672	3.79711e-07	7.91848e-07	0	0	-2.41367	4.04667e-50	1.06119e-47	-1	-1	-4.0652	7.43698e-98	3.36516e-95	-1	-1	4	38072131	38074179	+	1	1	2049	35.14	protein_coding	Lj6g3v1629450		AT5G44440	FAD-binding Berberine family protein
MTR_5g048160		F-box protein interaction domain protein	-0.0567495	0.631035	0.670985	0	0	-2.1229	5.27725e-50	1.36835e-47	-1	-1	-2.73429	4.04034e-72	7.8352e-70	-1	-1	5	21087258	21088436	+	1	1	1179	33.76	protein_coding	Lj1g3v3752730	Uncharacterized protein
MTR_4g093080		receptor lectin kinase	2.93395	1.25072e-100	1.73977e-99	1	1	-1.95453	5.59401e-50	1.43437e-47	-1	-1	-2.85408	6.1849e-93	2.16256e-90	-1	-1	4	36940373	36943217	-	2	1	2436	37.6	protein_coding	Lj0g3v0088019	Lectin receptor-like kinase Tg-20
MTR_2g082090		GRAS family transcription factor	0.820676	1.36381e-13	3.92818e-13	0	0	-1.70446	6.88109e-50	1.745e-47	-1	-1	-2.05939	4.31572e-70	7.90428e-68	-1	-1	2	34496389	34499615	-	1	1	3227	36.44	protein_coding	Lj0g3v0314829	GRAS family transcription factor	AT1G50600	Scarecrow-like protein 5
MTR_3g013890		3-oxo-delta(4,5)-steroid 5-beta-reductase-like protein	2.46383	1.87436e-51	1.37491e-50	1	1	-2.45081	7.77529e-50	1.95033e-47	-1	-1	-3.64655	9.17316e-93	3.15954e-90	-1	-1	3	3818230	3819939	-	2	1	1630	41.53	protein_coding	Lj0g3v0358119	Progesterone 5-beta-reductase	AT4G24220	3-oxo-Delta(4,5)-steroid 5-beta-reductase
MTR_6g071280		MAP kinase kinase	-0.605692	5.38594e-09	1.25117e-08	0	0	-1.72871	1.76008e-49	4.36747e-47	-1	-1	-1.75599	2.68715e-51	2.66143e-49	-1	-1	6	26348061	26349552	-	1	1	1492	42.36	protein_coding	Lj2g3v0648070	Hematopoietic protein kinase	AT1G73500	Mitogen-activated protein kinase kinase 9
MTR_1g102360		receptor-like Serine/Threonine-kinase plant	0.205961	0.0363273	0.0488363	0	0	-1.53059	2.15834e-49	5.29871e-47	-1	-1	-2.29228	1.79332e-100	8.99664e-98	-1	-1	1	46222083	46224243	+	2	1	2088	40.76	protein_coding	Lj5g3v2030870	Serine/threonine-specific protein kinase-like protein
MTR_5g091050		3-hydroxy-3-methylglutaryl-coenzyme A reductase-like protein	2.37504	1.0177e-53	7.73818e-53	1	1	-2.26894	2.27922e-49	5.53658e-47	-1	-1	-4.35465	6.52893e-144	2.1524e-140	-1	-1	5	39675490	39677929	+	3	1	2201	39.21	protein_coding	Lj2g3v1574250	3-hydroxy-3-methylglutaryl coenzyme A reductase	AT1G76490	hydroxy methylglutaryl CoA reductase 1
MTR_2g073190		sodium bile acid symporter family protein	-0.349795	0.00270308	0.00415528	0	0	-1.90034	2.77664e-49	6.67465e-47	-1	-1	-1.4483	3.44851e-31	1.68248e-29	-1	-1	2	30983345	30991272	-	17	1	2046	41.2	protein_coding
MTR_1g072420		xyloglucanase-specific endoglucanase inhibitor protein	-2.49282	5.91655e-89	7.28193e-88	-1	-1	-1.93945	3.08784e-49	7.34619e-47	-1	-1	-2.27179	1.21551e-64	1.77534e-62	-1	-1	1	32137802	32139387	-	1	1	1586	40.1	protein_coding	Lj5g3v0963160	Uncharacterized protein	AT1G03220	Eukaryotic aspartyl protease family protein
MTR_1g061540		plant/T32M21-140 protein	1.37622	5.54249e-17	1.81759e-16	1	1	-2.85541	1.36111e-48	3.20513e-46	-1	-1	-2.42709	7.40283e-39	4.82585e-37	-1	-1	1	26861749	26863761	+	1	1	2013	35.37	protein_coding	Lj5g3v0706570	Predicted protein
MTR_4g106860		gibberellin-regulated family protein	-3.54221	4.52086e-205	1.50981e-203	-1	-1	-2.09601	1.54213e-48	3.59473e-46	-1	-1	-0.189414	0.116451	0.23043	0	0	4	44104817	44105867	-	4	1	767	37.81	protein_coding	Lj4g3v1549420	Uncharacterized protein
MTR_4g033200		isoflavone-7-O-methyltransferase	3.02613	5.373e-45	3.48882e-44	1	1	-3.24646	2.28465e-48	5.27229e-46	-1	-1	-6.21682	2.23608e-102	1.22862e-99	-1	-1	4	11547195	11548923	+	2	1	1354	37.22	protein_coding	Lj4g3v0484930
MTR_8g098485		BTB/POZ domain plant protein	0.241599	0.0296275	0.0403015	0	0	-1.70313	4.676e-48	1.0684e-45	-1	-1	-2.6608	8.8859e-104	5.25795e-101	-1	-1	8	41078413	41080261	-	1	1	1849	38.35	protein_coding			AT5G41330	BTB/POZ domain-containing protein At5g41330
MTR_5g094550		cytochrome P450 family 71 protein	1.25785	1.3822e-09	3.31397e-09	1	1	-3.53232	7.28014e-48	1.6471e-45	-1	-1	-5.32467	4.2862e-76	9.42025e-74	-1	-1	5	41327441	41329763	+	2	1	2038	37.1	protein_coding	Lj0g3v0306629	Cytochrome P450
MTR_6g016640		proline dehydrogenase	-1.90731	1.78624e-35	9.58852e-35	-1	-1	-3.67602	1.14092e-47	2.55622e-45	-1	-1	-3.72789	1.90302e-47	1.73581e-45	-1	-1	6	6332003	6336598	-	4	1	1766	36.86	protein_coding	Lj0g3v0134869	Uncharacterized protein	AT5G38710	Proline dehydrogenase 2, mitochondrial
MTR_7g068780		temperature-sensitive omega-3 fatty acid desaturase	0.396996	0.000921564	0.00148409	0	0	-1.80033	1.36839e-47	3.03639e-45	-1	-1	-2.71745	2.5245e-98	1.2137e-95	-1	-1	7	25265886	25269814	-	8	2	2455	34.83	protein_coding	Lj1g3v2337910	Chloroplast omega-3 fatty acid desaturase	AT5G05580	Temperature-sensitive omega-3 fatty acid desaturase, chloroplastic
MTR_2g086530		glycoside hydrolase family 17 protein	-3.01147	1.00436e-149	2.19693e-148	-1	-1	-1.71817	2.3442e-47	5.1521e-45	-1	-1	-1.56107	1.87937e-40	1.30633e-38	-1	-1	2	36380593	36385598	+	2	2	4355	33.04	protein_coding	Lj3g3v1182300	Uncharacterized protein	AT2G27500	Glucan endo-1,3-beta-glucosidase 14
MTR_8g092460		DNA-binding domain protein	-2.10435	1.60262e-36	8.78679e-36	-1	-1	-4.15898	6.78262e-47	1.47663e-44	-1	-1	-4.37286	1.98716e-46	1.75029e-44	-1	-1	8	38652487	38654304	-	2	1	1403	36.07	protein_coding	Lj4g3v2775600	Transcription factor AP2-EREBP
MTR_3g086940		Serine/Threonine-kinase SAPK1-like protein	-1.29329	2.72301e-38	1.55658e-37	-1	-1	-1.53523	1.24178e-46	2.67818e-44	-1	-1	-1.24928	9.87979e-33	5.1235e-31	-1	-1	3	39410214	39413658	+	9	1	1536	34.57	protein_coding	Lj6g3v0551660	Uncharacterized protein	AT4G33950	Serine/threonine-protein kinase SRK2E
MTR_3g064350		hypothetical protein	-0.808605	1.21663e-11	3.2201e-11	0	0	-1.80271	1.87657e-46	4.00977e-44	-1	-1	-1.2667	6.16357e-25	2.26492e-23	-1	-1	3	28959653	28961077	+	2	1	1091	31.44	protein_coding	Lj6g3v0365880	Putative uncharacterized protein
MTR_7g096930		myb transcription factor	-0.656141	0.000133515	0.000231977	0	0	-3.1856	1.95324e-46	4.13532e-44	-1	-1	-4.55673	1.26271e-67	2.08139e-65	-1	-1	7	38915313	38918018	+	3	1	949	36.99	protein_coding	Lj1g3v4483810	Uncharacterized protein
MTR_8g080370		kelch repeat F-box protein	-3.79941	9.99843e-160	2.38115e-158	-1	-1	-2.47604	2.17653e-46	4.56615e-44	-1	-1	-1.43879	2.94189e-20	8.51819e-19	-1	-1	8	34561344	34564015	-	2	1	2566	36.05	protein_coding	Lj4g3v2949810	Uncharacterized protein	AT1G67480	F-box/kelch-repeat protein At1g67480
MTR_5g071070		ARM repeat CCCH-type zinc finger protein	-0.488427	3.106e-06	6.09708e-06	0	0	-1.64869	2.64092e-46	5.49049e-44	-1	-1	-2.46356	2.15197e-90	7.09441e-88	-1	-1	5	30120798	30124106	+	1	2	3309	38.59	protein_coding	Lj2g3v2276480	Uncharacterized protein
MTR_1g060550		cytochrome P450 family 94 protein	-0.730787	8.32929e-09	1.91221e-08	0	0	-2.0179	3.55897e-46	7.33307e-44	-1	-1	-2.34326	2.16568e-59	2.76118e-57	-1	-1	1	26347876	26349522	-	1	1	1647	33.7	protein_coding	Lj3g3v1145810	Uncharacterized protein	AT2G27690	Cytochrome P450 94C1
MTR_8g020920		receptor-like kinase	-1.26525	5.95342e-28	2.70767e-27	-1	-1	-1.79249	3.63811e-46	7.4298e-44	-1	-1	-2.0644	3.35733e-59	4.25698e-57	-1	-1	8	7399879	7402554	+	5	1	1726	33.43	protein_coding	Lj3g3v3291700	Kinase-like protein	AT2G05940	Protein kinase superfamily protein
MTR_3g008500		trehalose-phosphate phosphatase	-1.17469	8.88998e-19	3.08781e-18	-1	-1	-1.98846	5.63756e-46	1.14121e-43	-1	-1	-2.48549	8.79142e-68	1.45957e-65	-1	-1	3	1563327	1568292	+	11	1	3334	33.08	protein_coding	Lj0g3v0258269	Trehalose-phosphate phosphatase	AT5G51460	Trehalose-phosphate phosphatase A
MTR_3g063160		(3S)-linalool/(E)-nerolidol/(E,E)-geranyl linalool synthase	0.97078	6.35855e-08	1.38758e-07	0	0	-3.1717	8.53881e-46	1.71348e-43	-1	-1	-5.18703	1.02117e-74	2.12301e-72	-1	-1	3	28579254	28580412	-	4	1	872	37.27	protein_coding	Lj0g3v0306569	Linalool synthase
MTR_5g036360		matrix metalloproteinase	-2.39372	1.06999e-80	1.19575e-79	-1	-1	-2.40768	9.48211e-46	1.88637e-43	-1	-1	-2.26462	3.18712e-42	2.37256e-40	-1	-1	5	15835981	15837316	+	1	1	1336	35.85	protein_coding
MTR_4g132010		hypothetical protein	1.33608	3.12301e-17	1.03222e-16	1	1	-2.6585	1.65473e-45	3.26377e-43	-1	-1	-2.96855	9.07784e-53	9.3522e-51	-1	-1	4	55130167	55131069	-	1	1	903	33.44	protein_coding
MTR_4g014460		abscisic acid receptor	-2.26782	5.46465e-82	6.18175e-81	-1	-1	-1.71904	7.69325e-45	1.50455e-42	-1	-1	-1.6095	3.04476e-40	2.09119e-38	-1	-1	4	4081745	4083299	-	1	1	1555	37.23	protein_coding	Lj1g3v2374820	Abscisic acid receptor PYL4	AT2G38310	Abscisic acid receptor PYL4
MTR_2g061780		transmembrane protein, putative	-1.83569	1.35292e-60	1.15038e-59	-1	-1	-1.74153	1.07268e-44	2.08018e-42	-1	-1	-1.87486	5.31672e-51	5.24333e-49	-1	-1	2	26197152	26198087	-	1	1	936	33.55	protein_coding	Lj3g3v0931340	Predicted protein	AT2G31945	unknown protein; FUNCTIONS IN: molecular_function unknown; INVOLVED IN: biological_process unknown; LOCATED IN: endomembrane system; EXPRESSED IN: 8 plant structures; EXPRESSED DURING: 4 anthesis, petal differentiation and expansion stage; BEST Arab /.../s thaliana protein match is: unknown protein (TAIR:AT1G05575.1); Has 61 Blast hits to 61 proteins in 10 species: Archae - 0; Bacteria - 0; Metaz…
MTR_8g064180		xyloglucan endotransglucosylase/hydrolase family protein	-0.935868	1.36642e-10	3.44811e-10	0	0	-3.06768	1.11406e-44	2.14243e-42	-1	-1	-1.40243	3.01942e-15	6.5735e-14	-1	-1	8	26900596	26902753	-	4	1	1335	32.96	protein_coding			AT1G10550	Probable xyloglucan endotransglucosylase/hydrolase protein 33
MTR_3g101290		myb transcription factor	1.01116	1.12878e-19	4.02176e-19	1	1	-1.62229	1.27307e-44	2.42798e-42	-1	-1	-1.63916	8.08902e-46	6.88821e-44	-1	-1	3	46598679	46599616	-	1	1	938	38.27	protein_coding	Lj5g3v0065670	Uncharacterized protein
MTR_0154s0020		MAP3K-like kinase	1.73182	8.02309e-28	3.63465e-27	1	1	-2.49277	1.82326e-44	3.44881e-42	-1	-1	-3.97894	1.15336e-77	2.63526e-75	-1	-1	scaffold0154	14171	15307	-	1	1	1137	40.37	protein_coding	Lj2g3v1880820	Uncharacterized protein	AT4G36950	mitogen-activated protein kinase kinase kinase 21
MTR_1g103150		acetyltransferase (GNAT) domain protein	2.00068	2.91905e-49	2.05751e-48	1	1	-1.89975	2.04935e-44	3.84495e-42	-1	-1	-0.886731	1.18395e-11	1.98273e-10	0	0	1	46655675	46657091	-	1	1	1417	35.36	protein_coding	Lj1g3v0098420	Putative uncharacterized protein
MTR_1g090290		ethylene response factor	-1.60307	3.2419e-30	1.55731e-29	-1	-1	-3.03072	2.31358e-44	4.30569e-42	-1	-1	-1.15451	2.34349e-11	3.81925e-10	-1	-1	1	40444472	40445065	-	1	1	594	37.54	protein_coding	Lj0g3v0127459	Uncharacterized protein
MTR_5g092910		geranylgeranyl pyrophosphate synthase	0.522089	0.00347701	0.00529142	0	0	-2.92439	2.36707e-44	4.36998e-42	-1	-1	-4.11395	3.7614e-69	6.67706e-67	-1	-1	5	40561412	40562778	-	1	1	1367	39.72	protein_coding	Lj0g3v0124229	Putative uncharacterized protein
MTR_2g105010		CBL-interacting kinase	-3.88994	1.79957e-193	5.53714e-192	-1	-1	-1.79942	4.71354e-44	8.63288e-42	-1	-1	-1.08186	3.14181e-18	8.0829e-17	-1	-1	2	45267272	45268878	-	2	1	1335	39.7	protein_coding	Lj3g3v2118210	Ser/Thr protein kinase (Fragment)	AT5G10930	CBL-interacting serine/threonine-protein kinase 5
MTR_5g007730		chalcone and stilbene synthase family protein	-0.553829	0.00696713	0.0102122	0	0	-3.18499	6.76838e-44	1.22987e-41	-1	-1	-4.54452	3.91076e-74	7.91655e-72	-1	-1	5	1491469	1493177	+	2	1	1415	38.37	protein_coding	Lj1g3v2626200	Uncharacterized protein	AT5G13930	Chalcone synthase
MTR_7g057340		(E)-beta-caryophyllene synthase	2.45023	4.66981e-23	1.85387e-22	1	1	-3.764	1.05189e-43	1.89643e-41	-1	-1	-6.33106	2.22417e-78	5.40286e-76	-1	-1	7	20602681	20603976	-	2	1	1230	34.72	protein_coding
MTR_5g013520		jasmonate zim-domain protein	1.39783	1.33753e-15	4.18637e-15	1	1	-2.76554	2.59969e-43	4.65062e-41	-1	-1	-4.61179	3.6668e-78	8.72358e-76	-1	-1	5	4305887	4307508	+	3	1	442	37.78	protein_coding
MTR_6g066190		Kunitz type trypsin inhibitor / Alpha-fucosidase	-0.0753203	0.53502	0.579438	0	0	-1.85035	3.34754e-43	5.9424e-41	-1	-1	-2.60948	1.31507e-75	2.81e-73	-1	-1	6	24554668	24555510	+	1	1	843	34.88	protein_coding
MTR_0008s0390		myb-related transcription factor	1.09067	2.43836e-24	1.0068e-23	1	1	-1.52792	4.32565e-43	7.62009e-41	-1	-1	-2.67699	3.70393e-111	2.67111e-108	-1	-1	scaffold0008	236494	237588	-	2	1	947	36.85	protein_coding	Lj3g3v2886960	MYB transcription factor	AT2G31180	myb domain protein 14
MTR_8g007020		plastocyanin-like domain protein	-0.487309	6.90327e-05	0.000122676	0	0	-1.84288	5.91428e-43	1.03397e-40	-1	-1	-2.12813	4.25179e-55	4.69466e-53	-1	-1	8	1180101	1181060	+	2	1	832	36.42	protein_coding	Lj3g3v0567090	Uncharacterized protein	AT3G60270	Cupredoxin superfamily protein
MTR_3g099010		TB2/DP1, HVA22 family protein	-1.87071	3.14224e-23	1.25477e-22	-1	-1	2.57331	8.88599e-43	1.54182e-40	1	1	3.34465	1.96562e-71	3.71809e-69	1	1	3	45376940	45378483	-	5	1	1130	36.55	protein_coding	Lj1g3v1486360	Uncharacterized protein	AT5G50720	HVA22-like protein e
MTR_2g007970		auxin-induced 5NG4-like protein	3.1041	1.6246e-29	7.66372e-29	1	1	-4.58873	1.05945e-42	1.82454e-40	-1	-1	-4.30208	5.22706e-40	3.55826e-38	-1	-1	2	1224450	1227302	-	7	1	1316	38.22	protein_coding	Lj6g3v2233310	Auxin-induced protein 5NG4
MTR_7g106420		syntaxin of plants 122 protein	-0.724509	2.69679e-07	5.68189e-07	0	0	-2.44219	1.43751e-42	2.4573e-40	-1	-1	-3.3621	3.34784e-64	4.79864e-62	-1	-1	7	43315242	43317203	+	2	1	1231	40.05	protein_coding	Lj5g3v0841020	Syntaxin-121	AT3G11820	Syntaxin-121
MTR_4g011030		DUF761 domain protein	1.42044	6.22105e-16	1.96743e-15	1	1	-2.75335	1.55549e-42	2.63942e-40	-1	-1	-3.936	8.12091e-67	1.31053e-64	-1	-1	4	2579670	2580180	-	1	1	511	33.46	protein_coding	Lj3g3v2213510	Putative uncharacterized protein
MTR_2g075590		transmembrane protein, putative	-0.995051	4.18242e-11	1.08204e-10	0	0	-2.30114	1.98243e-42	3.3393e-40	-1	-1	-3.06828	1.48204e-66	2.3587e-64	-1	-1	2	31618596	31619613	-	2	1	911	34.47	protein_coding
MTR_8g091590		hypothetical protein	1.20889	7.68661e-28	3.48426e-27	1	1	-1.52847	3.64674e-42	6.09825e-40	-1	-1	-0.982062	4.54949e-19	1.23081e-17	0	0	8	38215125	38216286	-	1	1	1162	32.36	protein_coding	Lj5g3v2287420	Uncharacterized protein
MTR_2g038040		transcription factor	-0.426934	0.00046006	0.000760353	0	0	-1.76703	1.6177e-41	2.68573e-39	-1	-1	-2.64368	5.81569e-82	1.47482e-79	-1	-1	2	16533865	16541480	-	5	1	1062	35.69	protein_coding			AT5G57150	basic helix-loop-helix (bHLH) DNA-binding superfamily protein
MTR_4g015030		disease resistance protein (TIR-NBS-LRR class)	-1.65403	5.04308e-31	2.46305e-30	-1	-1	-2.25384	1.78734e-41	2.94618e-39	-1	-1	-3.31923	2.59174e-72	5.06862e-70	-1	-1	4	4332186	4338889	+	5	1	5010	37.39	protein_coding	Lj0g3v0331109	TIR-NBS-LRR RCT1 resistance protein
MTR_1g054035		microsomal omega-3 fatty acid desaturase	4.23937	4.89627e-108	7.3039e-107	1	1	-2.17507	2.71555e-41	4.41344e-39	-1	-1	-3.06152	1.46182e-66	2.34266e-64	-1	-1	1	23029056	23031957	+	1	1	2902	32.43	protein_coding	Lj1g3v4317650	Uncharacterized protein	AT3G12120	Omega-6 fatty acid desaturase, endoplasmic reticulum
MTR_4g023550		DUF1499 family protein	0.934647	1.35124e-11	3.56983e-11	0	0	-2.01476	2.71573e-41	4.41344e-39	-1	-1	-3.02099	9.6822e-78	2.23436e-75	-1	-1	4	7967754	7971122	-	6	1	1005	38.41	protein_coding	Lj3g3v2735100	Uncharacterized protein	AT3G60810	unknown protein; CONTAINS InterPro DOMAIN/s: Protein of unknown function DUF1499 (InterPro:IPR010865); Has 444 Blast hits to 444 proteins in 143 species: Archae - 0; Bacteria - 268; Metazoa - 0; Fungi - 0; Plants - 51; Viruses - 0; Other Eukaryotes /.../(source: NCBI BLink).
MTR_5g006070		sugar porter (SP) family MFS transporter	0.479087	7.27807e-05	0.000129127	0	0	-1.70029	3.47955e-41	5.61522e-39	-1	-1	-2.75539	1.61271e-94	6.41664e-92	-1	-1	5	748169	751708	-	5	2	1780	40.06	protein_coding	Lj5g3v2057350	Uncharacterized protein	AT5G26340	Sugar transport protein 13
MTR_4g067040		glycoside hydrolase family 1 protein	0.681263	8.70018e-10	2.10875e-09	0	0	-1.55863	3.71867e-41	5.95942e-39	-1	-1	-2.3929	9.93318e-87	3.01616e-84	-1	-1	4	25251631	25254180	+	5	2	2167	32.86	protein_coding	Lj3g3v3281690		AT5G44640	Beta-glucosidase 13
MTR_4g019780		glutathione S-transferase, amino-terminal domain protein	-0.212005	0.11972	0.147766	0	0	-1.94832	4.62908e-41	7.36726e-39	-1	-1	-2.72585	9.80858e-73	1.95132e-70	-1	-1	4	6269250	6271309	+	2	1	1173	33.16	protein_coding	Lj0g3v0288349	Uncharacterized protein	AT3G09270	Glutathione S-transferase U8
MTR_8g067280		basic helix loop helix (bHLH) family transcription factor	0.271396	0.0119767	0.0171137	0	0	-1.48645	6.1591e-41	9.73518e-39	-1	-1	-2.20353	2.03523e-83	5.3985e-81	-1	-1	8	28079487	28082002	+	1	1	2516	41.22	protein_coding	Lj0g3v0343449	Uncharacterized protein	AT1G32640	Transcription factor MYC2
MTR_5g066690		zinc finger, C3HC4 type (RING finger) protein	4.20152	1.51188e-46	1.00837e-45	1	1	-3.2935	6.52914e-41	1.02499e-38	-1	-1	-7.20762	8.59741e-69	1.48062e-66	-1	-1	5	28148480	28148893	+	1	1	414	34.06	protein_coding	Lj2g3v1193160	Uncharacterized protein
MTR_1g029610		receptor-like kinase plant-like protein, putative	0.165662	0.120686	0.148926	0	0	-1.46637	8.06418e-41	1.25741e-38	-1	-1	-2.06386	5.70662e-76	1.24237e-73	-1	-1	1	10190369	10192447	+	1	1	2079	34.58	protein_coding	Lj0g3v0035439	Uncharacterized protein	AT1G11050	Probable receptor-like protein kinase At1g11050
MTR_2g013140		stem-specific TSJT1-like protein	-1.84994	1.54509e-32	7.81586e-32	-1	-1	-2.10538	1.56559e-40	2.42478e-38	-1	-1	-0.936925	8.14621e-10	1.16909e-08	0	0	2	3488102	3490098	+	3	2	1410	35.18	protein_coding	Lj6g3v2043320	Uncharacterized protein	AT4G27450	Aluminium induced protein with YGL and LRDR motifs
MTR_8g098620		hypothetical protein	8.97176	2.02334e-206	6.79659e-205	1	1	-1.33543	1.75388e-40	2.69829e-38	-1	-1	-1.2221	5.96357e-35	3.32419e-33	-1	-1	8	40779348	40780409	+	1	1	1062	30.41	protein_coding
MTR_4g107650		homeobox leucine zipper family protein	-3.48024	1.76326e-207	5.95765e-206	-1	-1	1.53379	1.89454e-40	2.89539e-38	1	1	1.75302	2.34168e-53	2.4452e-51	1	1	4	44592337	44594969	-	3	1	1891	36.01	protein_coding	Lj4g3v1614670	Uncharacterized protein
MTR_4g106500		UVI1, putative	-0.716772	6.40207e-08	1.39694e-07	0	0	-1.98693	4.01469e-40	6.09519e-38	-1	-1	-2.48894	9.92915e-58	1.19966e-55	-1	-1	4	44175642	44176428	+	1	1	787	33.55	protein_coding	Lj4g3v1560500	Predicted protein
MTR_1g056880		E3 ubiquitin-protein ligase PUB23-like protein	-1.66717	2.1268e-44	1.36599e-43	-1	-1	-1.91353	9.28394e-40	1.4003e-37	-1	-1	-2.46288	4.88626e-58	5.96615e-56	-1	-1	1	24906046	24907790	+	1	1	1745	33.98	protein_coding	Lj1g3v4752550	Uncharacterized protein	AT3G52450	E3 ubiquitin-protein ligase PUB22
MTR_7g077313		Bowman birk trypsin inhibitor	3.48759	7.09463e-48	4.8727e-47	1	1	-3.16035	2.2559e-39	3.38048e-37	-1	-1	-3.81811	2.97567e-50	2.87321e-48	-1	-1	7	29197402	29198076	-	1	1	675	33.19	protein_coding
MTR_7g023630		polygalacturonase inhibitor protein	0.00232183	0.986273	0.988071	0	0	-1.9445	2.44909e-39	3.64629e-37	-1	-1	-2.0533	2.17014e-43	1.6919e-41	-1	-1	7	7713226	7714204	-	1	1	979	42.49	protein_coding
MTR_7g093850		disease resistance response protein	-0.65062	3.68036e-07	7.67988e-07	0	0	-1.81641	2.9671e-39	4.38922e-37	-1	-1	-2.96696	9.14574e-88	2.85211e-85	-1	-1	7	37324075	37325006	-	1	1	932	37.88	protein_coding	Lj1g3v4383290	Uncharacterized protein	AT5G42500	Dirigent protein 2
MTR_4g090580		NAD(P)H dehydrogenase B2	2.36091	1.13333e-63	1.01766e-62	1	1	-1.79864	4.14731e-39	6.09602e-37	-1	-1	-1.8665	6.08996e-42	4.49003e-40	-1	-1	4	35914965	35919171	-	8	1	3191	37.57	protein_coding	Lj4g3v0447890	Uncharacterized protein	AT1G07180	Internal alternative NAD(P)H-ubiquinone oxidoreductase A1, mitochondrial
MTR_4g087160		maternal effect embryo arrest protein, putative	-0.28663	0.0147191	0.0208273	0	0	-1.65288	7.62909e-39	1.11428e-36	-1	-1	-1.4269	2.67148e-30	1.25559e-28	-1	-1	4	34147846	34149676	-	3	2	965	34.2	protein_coding	Lj4g3v0536640	Putative uncharacterized protein	AT2G15890	maternal effect embryo arrest 14
MTR_7g082537		wall-associated receptor kinase carboxy-terminal protein	-0.249495	0.0619127	0.0801683	0	0	-2.07285	8.71562e-39	1.26497e-36	-1	-1	-2.81414	1.72282e-60	2.27186e-58	-1	-1	7	31635342	31636801	-	1	1	1460	35.21	protein_coding
MTR_6g078070		Kunitz type trypsin inhibitor / miraculin	1.61231	8.80925e-50	6.28023e-49	1	1	-1.41335	1.13092e-38	1.63114e-36	-1	-1	-1.67367	1.13309e-52	1.16215e-50	-1	-1	6	29323018	29323925	-	1	1	908	34.14	protein_coding	Lj0g3v0116649	Putative uncharacterized protein
MTR_2g090360		structural constituent of cell wall protein, putative	1.30326	7.1701e-26	3.09626e-25	1	1	-1.68485	1.57683e-38	2.26016e-36	-1	-1	-2.23446	1.19049e-61	1.60661e-59	-1	-1	2	38464803	38468087	+	3	2	2081	40.7	protein_coding	Lj3g3v2809230	Putative uncharacterized protein
MTR_4g079700		Pmr5/Cas1p GDSL/SGNH-like acyl-esterase family protein	-0.275659	0.0526662	0.0688756	0	0	-2.01295	1.6687e-38	2.37707e-36	-1	-1	-2.62632	6.93365e-60	8.93899e-58	-1	-1	4	30834543	30839093	-	5	1	1698	37.51	protein_coding	Lj0g3v0079179	Uncharacterized protein	AT2G42570	Protein trichome birefringence-like 39
MTR_4g126920		xyloglucan endotransglucosylase/hydrolase family protein	0.424095	0.0123103	0.0175697	0	0	-2.78462	1.72401e-38	2.44079e-36	-1	-1	-1.99463	3.96846e-24	1.4111e-22	-1	-1	4	52590097	52591687	+	3	1	1385	34.08	protein_coding	Lj6g3v1270810	Putative uncharacterized protein	AT5G57560	Xyloglucan endotransglucosylase/hydrolase protein 22
MTR_4g033085		isoflavone-7-O-methyltransferase	3.40556	1.19859e-59	1.00362e-58	1	1	-2.60211	5.33993e-38	7.514e-36	-1	-1	-4.52969	1.84396e-84	5.00625e-82	-1	-1	4	11467122	11468865	-	2	1	1289	35.76	protein_coding	Lj4g3v0484930
MTR_5g026430		3-hydroxy-3-methylglutaryl-coenzyme A reductase-like protein	1.50042	1.24376e-24	5.18185e-24	1	1	-2.06448	5.7058e-38	7.98016e-36	-1	-1	-4.33624	1.3417e-93	4.76344e-91	-1	-1	5	10866011	10868046	+	2	1	1927	42.14	protein_coding	Lj2g3v1574250	3-hydroxy-3-methylglutaryl coenzyme A reductase	AT1G76490	hydroxy methylglutaryl CoA reductase 1
MTR_0031s0060		amino acid permease	-0.827967	4.54694e-09	1.05968e-08	0	0	-2.28806	8.22891e-38	1.14397e-35	-1	-1	-3.51769	6.68046e-66	1.01424e-63	-1	-1	scaffold0031	39044	44205	-	6	1	2007	42.2	protein_coding	Lj2g3v1549710	Uncharacterized protein	AT1G31830	Probable polyamine transporter At1g31830
MTR_7g081410		LRR receptor-like kinase family protein	1.62281	8.4607e-32	4.20974e-31	1	1	-1.78634	2.26731e-37	3.1331e-35	-1	-1	-3.34849	8.0992e-109	5.49722e-106	-1	-1	7	31056340	31059775	+	2	2	3321	36.43	protein_coding
MTR_1g021070		DUF1645 family protein	-0.675328	4.46785e-10	1.10096e-09	0	0	-1.41942	2.47835e-37	3.40434e-35	-1	-1	-1.79183	4.02705e-57	4.79032e-55	-1	-1	1	6245858	6247497	+	1	1	1640	31.71	protein_coding
MTR_4g102220		DUF1442 family protein	-0.86128	2.53418e-12	6.91351e-12	0	0	-1.74542	2.51916e-37	3.43992e-35	-1	-1	-0.97484	5.9841e-14	1.19563e-12	0	0	4	42326288	42327158	-	2	1	678	40.41	protein_coding	Lj4g3v1313810	Uncharacterized protein	AT2G45360	Protein of unknown function (DUF1442)
MTR_7g081570		LRR receptor-like kinase family protein	1.1033	2.33617e-22	9.05624e-22	1	1	-1.47221	2.61935e-37	3.5557e-35	-1	-1	-2.36393	9.30769e-87	2.86391e-84	-1	-1	7	31138081	31141862	+	2	1	3470	35.3	protein_coding
MTR_6g086390		arabinogalactan peptide-like protein	0.334121	0.0140413	0.0199122	0	0	-2.06842	4.50865e-37	6.08456e-35	-1	-1	-3.36267	2.44438e-70	4.51271e-68	-1	-1	6	32463703	32464229	-	1	1	527	30.17	protein_coding	Lj2g3v0777200	Arabinogalactan peptide
MTR_4g109170		LRR receptor-like kinase family protein	-0.758029	1.20788e-08	2.74623e-08	0	0	-1.7999	4.9914e-37	6.69689e-35	-1	-1	-2.86687	4.63386e-81	1.14984e-78	-1	-1	4	45295705	45299578	+	2	1	3711	37.38	protein_coding	Lj4g3v1683150	Uncharacterized protein	AT1G74360	Probable LRR receptor-like serine/threonine-protein kinase At1g74360
MTR_4g094478		reticuline oxidase-like protein	-1.54227	5.57911e-31	2.72312e-30	-1	-1	-2.18369	7.1966e-37	9.59976e-35	-1	-1	-2.33751	1.13496e-40	7.96091e-39	-1	-1	4	38057532	38060053	+	1	1	2522	35.01	protein_coding	Lj6g3v1629450
MTR_8g020990		seed linoleate 9S-lipoxygenase	0.425306	0.0664772	0.0855734	0	0	-3.55358	7.8201e-37	1.03715e-34	-1	-1	-5.98998	4.72853e-62	6.49525e-60	-1	-1	8	7457385	7463228	-	9	1	2836	40.83	protein_coding	Lj3g3v2661200	Lipoxygenase	AT1G55020	Linoleate 9S-lipoxygenase 1
MTR_4g128580		xyloglucan endotransglucosylase/hydrolase family protein	-2.12382	1.14544e-28	5.29833e-28	-1	-1	-2.56986	8.5078e-37	1.12191e-34	-1	-1	-1.0686	1.67034e-08	2.0613e-07	-1	-1	4	53498245	53499858	+	3	1	1405	36.3	protein_coding	Lj4g3v2081480	Uncharacterized protein	AT4G25810	Probable xyloglucan endotransglucosylase/hydrolase protein 23
MTR_3g063140		(3S)-linalool/(E)-nerolidol/(E,E)-geranyl linalool synthase	2.90017	8.63708e-40	5.08984e-39	1	1	-2.77667	9.2783e-37	1.21656e-34	-1	-1	-5.31186	8.92029e-98	3.95872e-95	-1	-1	3	28573093	28575448	-	7	1	1645	37.26	protein_coding	Lj0g3v0306569	Linalool synthase
MTR_3g101320		pheromone receptor-like protein	-0.241207	0.0233192	0.0321372	0	0	-1.50414	1.74114e-36	2.27008e-34	-1	-1	-1.89757	4.33294e-54	4.65075e-52	-1	-1	3	46629850	46631028	-	1	1	1179	34.01	protein_coding	Lj0g3v0089049	Putative uncharacterized protein
MTR_1g093080		myb-like transcription factor family protein	0.642982	6.13425e-08	1.34028e-07	0	0	-1.53563	1.83497e-36	2.37896e-34	-1	-1	-1.10366	3.68586e-20	1.05794e-18	-1	-1	1	41922713	41924973	-	4	3	2024	34.98	protein_coding	Lj0g3v0109229	Uncharacterized protein
MTR_1g093080		myb-like transcription factor family protein	0.642982	6.13425e-08	1.34028e-07	0	0	-1.53563	1.83497e-36	2.37896e-34	-1	-1	-1.10366	3.68586e-20	1.05794e-18	-1	-1	1	41922713	41924973	-	4	3	2024	34.98	protein_coding	Lj2g3v1168830	MYB-type transcription factor
MTR_5g075450		cytochrome P450 family cinnamate 4-hydroxylase	-1.90368	1.26308e-55	9.85731e-55	-1	-1	-1.52194	1.86821e-36	2.40852e-34	-1	-1	-1.83807	2.21115e-51	2.19942e-49	-1	-1	5	32080406	32084522	-	3	1	2155	39.91	protein_coding	Lj6g3v0351660	Cinnamate-4-hydroxylase	AT2G30490	Trans-cinnamate 4-monooxygenase
MTR_3g111970		hypothetical protein	0.520004	7.02645e-05	0.000124769	0	0	-1.69739	2.43738e-36	3.12485e-34	-1	-1	-0.695979	1.12162e-07	1.25527e-06	0	0	3	52391734	52393710	+	4	2	1626	34.75	protein_coding	Lj1g3v2114690
MTR_5g006750		12-oxophytodienoate reductase-like protein	-1.4396	2.18946e-31	1.07847e-30	-1	-1	-1.71559	3.0207e-36	3.85131e-34	-1	-1	-0.963	1.1122e-13	2.18066e-12	0	0	5	1057515	1059468	+	4	1	1553	39.86	protein_coding	Lj1g3v0115340	Uncharacterized protein	AT1G76690	12-oxophytodienoate reductase 2
MTR_4g015790		leucoanthocyanidin dioxygenase-like protein	4.66338	5.08955e-84	5.91695e-83	1	1	-2.40097	4.34205e-36	5.50558e-34	-1	-1	-3.28308	7.34173e-55	8.00289e-53	-1	-1	4	4776443	4782132	+	3	1	1181	39.8	protein_coding	Lj0g3v0299829	Leucoanthocyanidin dioxygenase	AT5G05600	2-oxoglutarate (2OG) and Fe(II)-dependent oxygenase superfamily protein
MTR_8g012420		DUF760 family protein	2.58172	2.22739e-81	2.50739e-80	1	1	-1.63518	4.68458e-36	5.90743e-34	-1	-1	-1.04495	3.35112e-16	7.71026e-15	-1	-1	8	3542307	3545267	+	2	1	1776	35.47	protein_coding			AT3G07310	Protein of unknown function (DUF760)
MTR_1g089570		receptor-like cytosolic Serine/Threonine-kinase	1.13022	1.0251e-26	4.51885e-26	1	1	-1.35899	5.62292e-36	7.04828e-34	-1	-1	-1.25978	8.25377e-32	4.12278e-30	-1	-1	1	40112609	40116000	-	7	1	2387	34.39	protein_coding	Lj0g3v0203609	Uncharacterized protein	AT5G35960	Protein kinase family protein
MTR_1g100150		oxidoreductase/ferric-chelate reductase	-8.33715	3.05939e-231	1.2408e-229	-1	-1	4.01048	5.65035e-36	7.04828e-34	1	1	3.67188	2.14135e-28	9.3414e-27	1	1	1	45125589	45131443	+	8	1	2508	37.48	protein_coding	Lj5g3v1988770	NADPH oxidase	AT5G23980	Ferric reduction oxidase 4
MTR_6g007807		xyloglucan glycosyltransferase	-0.0631559	0.591706	0.633016	0	0	-1.52699	8.55026e-36	1.06083e-33	-1	-1	-1.4645	2.43324e-33	1.29681e-31	-1	-1	6	2020694	2024940	+	4	1	2745	34.46	protein_coding	Lj2g3v1019880	Uncharacterized protein	AT3G28180	Xyloglucan glycosyltransferase 4
MTR_4g124960		jasmonate zim-domain protein	1.91527	1.49332e-59	1.2486e-58	1	1	-1.44265	2.29637e-35	2.83387e-33	-1	-1	-2.10708	2.03879e-69	3.67571e-67	-1	-1	4	51826800	51828988	-	4	2	1772	34.2	protein_coding
MTR_0251s0050		myb-related transcription factor	1.70833	4.67274e-39	2.71619e-38	1	1	-1.64978	2.40242e-35	2.94897e-33	-1	-1	-2.85572	4.14492e-85	1.15244e-82	-1	-1	scaffold0251	9249	10577	+	2	1	928	37.93	protein_coding	Lj3g3v2886960	MYB transcription factor
MTR_1g027370		receptor-like kinase	0.851595	1.37414e-09	3.29602e-09	0	0	-1.92059	2.78829e-35	3.40452e-33	-1	-1	-2.36713	5.50482e-49	5.22776e-47	-1	-1	1	9069147	9071583	-	2	1	2334	35.99	protein_coding	Lj0g3v0188629	Uncharacterized protein
MTR_7g093820		disease resistance response protein	0.180392	0.278419	0.322123	0	0	-2.22883	3.09604e-35	3.76038e-33	-1	-1	-3.45688	7.26333e-71	1.36273e-68	-1	-1	7	37316491	37317538	-	1	1	1048	34.92	protein_coding	Lj1g3v4383290	Uncharacterized protein	AT5G42500	Dirigent protein 2
MTR_5g090770		NPR1/NIM1-like regulatory protein, putative	-0.369189	0.000263491	0.000445595	0	0	-1.315	3.13498e-35	3.78774e-33	-1	-1	-1.34829	3.74705e-37	2.27554e-35	-1	-1	5	39512109	39516018	+	2	2	3282	35.44	protein_coding	Lj2g3v3073980	Uncharacterized protein	AT5G45110	Regulatory protein NPR3
MTR_4g066580		glycoside hydrolase family 1 protein	-0.848207	1.92742e-12	5.2882e-12	0	0	-1.58965	4.92509e-35	5.9196e-33	-1	-1	-3.00415	8.29361e-101	4.34981e-98	-1	-1	4	25158601	25161504	-	9	2	2048	33.94	protein_coding	Lj3g3v3281690		AT2G44480	Beta-glucosidase 17
MTR_1g099320		chitinase	-3.41606	1.61359e-153	3.62579e-152	-1	-1	-1.81171	5.19767e-35	6.21485e-33	-1	-1	-2.05639	6.95117e-43	5.27672e-41	-1	-1	1	44837562	44838789	+	1	1	1228	36.07	protein_coding	Lj3g3v0931360	Uncharacterized protein	AT5G24090	Acidic endochitinase
MTR_3g096920		NAC-like transcription factor	-0.709358	1.8173e-12	4.99498e-12	0	0	-1.2803	5.2498e-35	6.24483e-33	-1	-1	-1.37161	7.43354e-40	5.03061e-38	-1	-1	3	44370629	44372461	+	2	2	1740	37.01	protein_coding	Lj4g3v2827860	NAC domain protein (Fragment)	AT1G01720	NAC domain-containing protein 2
MTR_7g063490		legume-specific protein	-1.71069	1.01444e-27	4.58144e-27	-1	-1	-2.05044	6.04538e-35	7.15432e-33	-1	-1	-1.34619	4.68144e-17	1.12301e-15	-1	-1	7	23157059	23157910	+	1	1	852	32.16	protein_coding	Lj1g3v3580300	Putative uncharacterized protein
MTR_3g031650		cinnamoyl-CoA reductase-like protein	0.979917	3.16172e-08	7.03054e-08	0	0	2.05616	7.2244e-35	8.50599e-33	1	1	1.95941	5.9586e-32	3.00233e-30	1	1	3	26669991	26674686	+	5	2	1748	37.93	protein_coding	Lj0g3v0250699	Uncharacterized protein	AT5G58490	NAD(P)-binding Rossmann-fold superfamily protein
MTR_5g013770		ethphon-induced protein	1.00032	2.61446e-22	1.01113e-21	1	1	1.21313	7.51347e-35	8.80144e-33	1	1	1.12628	2.15303e-30	1.01606e-28	1	1	5	4436465	4437894	+	2	1	1337	32.83	protein_coding	Lj2g3v1988720	Putative uncharacterized protein
MTR_6g012380		granule bound starch synthase	3.0379	1.38343e-103	1.98664e-102	1	1	-1.62755	8.36228e-35	9.73392e-33	-1	-1	-1.95622	1.94811e-48	1.8275e-46	-1	-1	6	3736016	3743000	+	8	1	2942	40.58	protein_coding	Lj2g3v1058180	Starch synthase IIa	AT3G01180	Starch synthase 2, chloroplastic/amyloplastic
MTR_7g057390		(E)-beta-caryophyllene synthase	2.20548	5.67367e-19	1.9832e-18	1	1	-3.25947	8.39385e-35	9.73392e-33	-1	-1	-7.16712	1.82521e-85	5.20003e-83	-1	-1	7	20621715	20622452	-	2	1	633	36.33	protein_coding
MTR_4g038400		ribosomal protein S12/S23 family protein	3.4179	1.4558e-61	1.25967e-60	1	1	-2.41328	8.68735e-35	1.00239e-32	-1	-1	-4.43229	4.70485e-75	9.87035e-73	-1	-1	4	16320018	16321173	+	2	1	1086	36.56	protein_coding
MTR_3g084990		transmembrane protein, putative	-1.86919	2.49893e-43	1.57133e-42	-1	-1	-2.05583	1.57104e-34	1.80373e-32	-1	-1	-1.38818	9.5255e-19	2.52957e-17	-1	-1	3	38403633	38405497	+	2	1	1267	37.49	protein_coding	Lj0g3v0167299	Putative uncharacterized protein	AT1G27290	unknown protein; Has 44 Blast hits to 44 proteins in 12 species: Archae - 0; Bacteria - 0; Metazoa - 0; Fungi - 0; Plants - 44; Viruses - 0; Other Eukaryotes - 0 (source: NCBI BLink).
MTR_6g049260		heavy metal-associated domain protein	2.53416	3.62136e-90	4.52465e-89	1	1	-1.45966	1.78355e-34	2.03757e-32	-1	-1	-2.74565	3.51101e-95	1.44685e-92	-1	-1	6	17853341	17854883	+	3	1	575	32.35	protein_coding	Lj0g3v0039729	Metal ion binding protein
MTR_3g078420		UVI1, putative	-1.43434	1.56475e-35	8.41327e-35	-1	-1	-1.49833	1.99111e-34	2.26348e-32	-1	-1	-1.92738	1.54484e-53	1.63534e-51	-1	-1	3	35339460	35340250	+	1	1	791	35.15	protein_coding	Lj4g3v1560500	Predicted protein
MTR_7g083410		glycerophosphoryl diester phosphodiesterase family protein	-0.33737	0.00147334	0.00232575	0	0	-1.39036	2.03167e-34	2.29828e-32	-1	-1	-1.00675	1.02221e-19	2.89088e-18	-1	-1	7	32079749	32083034	-	7	1	2209	37.94	protein_coding	Lj1g3v3892190	Uncharacterized protein	AT3G02040	Glycerophosphodiester phosphodiesterase GDPD1, chloroplastic
MTR_3g103960		zinc finger CCCH domain protein	-1.31617	1.82236e-10	4.57015e-10	-1	-1	-2.6429	4.09793e-34	4.61307e-32	-1	-1	-1.79865	1.07103e-17	2.6548e-16	-1	-1	3	47893265	47895263	+	1	1	1999	37.12	protein_coding
MTR_4g113710		receptor-like kinase	0.282194	0.0163594	0.0229974	0	0	-1.51091	4.30334e-34	4.82079e-32	-1	-1	-2.55147	2.19784e-83	5.76357e-81	-1	-1	4	46788759	46790555	+	1	1	1797	33.89	protein_coding	Lj0g3v0158189	Uncharacterized protein	AT5G20050	Probable receptor-like protein kinase At5g20050
MTR_2g075540		transmembrane protein, putative	-0.556208	0.000249519	0.000423424	0	0	-2.25517	5.53616e-34	6.17188e-32	-1	-1	-2.89322	4.69149e-48	4.36554e-46	-1	-1	2	31604357	31606018	-	2	1	1385	35.16	protein_coding
MTR_6g064980		(3S)-linalool/(E)-nerolidol/(E,E)-geranyl linalool synthase	2.39896	6.09901e-23	2.41294e-22	1	1	-3.68002	5.76213e-34	6.39292e-32	-1	-1	-5.93546	1.73869e-41	1.26974e-39	-1	-1	6	24069785	24072032	-	7	1	1560	37.56	protein_coding	Lj0g3v0306569	Linalool synthase
MTR_7g081780		LRR receptor-like kinase family protein	0.457568	0.00312528	0.00477757	0	0	-1.98413	6.51738e-34	7.19625e-32	-1	-1	-3.3672	2.92928e-81	7.34772e-79	-1	-1	7	31181794	31185349	+	2	1	3420	35.47	protein_coding
MTR_8g063790		trehalose-6-phosphate synthase domain protein	-0.595941	7.51882e-08	1.63505e-07	0	0	-1.38022	8.31847e-34	9.1412e-32	-1	-1	-1.29438	3.47054e-30	1.62454e-28	-1	-1	8	26727312	26732406	-	3	1	4908	36.94	protein_coding	Lj2g3v1378960	Uncharacterized protein	AT1G23870	Probable alpha,alpha-trehalose-phosphate synthase
MTR_4g011630		drug resistance transporter-like ABC domain protein	2.38857	1.18969e-33	6.15848e-33	1	1	-2.39547	8.62103e-34	9.42879e-32	-1	-1	-3.56691	7.78044e-66	1.17352e-63	-1	-1	4	2881085	2890071	+	22	1	5513	37.58	protein_coding	Lj3g3v0128220	Pleiotropic drug resistance protein	AT1G15520	ABC transporter G family member 40
MTR_5g056395		transmembrane protein, putative	-0.794702	8.70139e-08	1.88626e-07	0	0	-2.13981	1.05564e-33	1.1491e-31	-1	-1	-3.06821	6.15693e-56	7.06883e-54	-1	-1	5	23225758	23226594	+	1	1	837	33.81	protein_coding	Lj0g3v0172299	Uncharacterized protein
MTR_4g015180		anthocyanin 5-aromatic acyltransferase	-1.23137	1.21925e-33	6.31008e-33	-1	-1	-1.33821	1.10364e-33	1.19571e-31	-1	-1	-1.64122	2.41554e-48	2.25682e-46	-1	-1	4	4408980	4410894	+	1	1	1915	40.94	protein_coding	Lj2g3v2701310	Uncharacterized protein	AT5G01210	HXXXD-type acyl-transferase family protein
MTR_4g094610		LRR receptor-like kinase family protein	-1.1201	5.72956e-17	1.87787e-16	-1	-1	-1.89636	1.30838e-33	1.41091e-31	-1	-1	-2.04815	4.46704e-38	2.82427e-36	-1	-1	4	38359283	38363344	-	2	1	3954	36.77	protein_coding	Lj4g3v0281040	Flagellin-sensing 2-like protein	AT5G46330	LRR receptor-like serine/threonine-protein kinase FLS2
MTR_5g006450		acetyltransferase (GNAT) domain protein	-0.643395	4.37877e-09	1.02131e-08	0	0	-1.46732	1.38669e-33	1.48841e-31	-1	-1	-2.24316	4.47623e-68	7.48536e-66	-1	-1	5	923125	924542	-	1	1	1418	35.9	protein_coding	Lj1g3v0098420	Putative uncharacterized protein
MTR_5g086040		LysM receptor kinase K1B	-3.75889	3.1121e-185	8.99973e-184	-1	-1	-2.05498	3.31427e-33	3.54089e-31	-1	-1	-2.29344	7.74581e-39	5.02107e-37	-1	-1	5	37200474	37204679	+	6	4	3480	34.34	protein_coding	Lj2g3v2904690		AT3G21630	Chitin elicitor receptor kinase 1
MTR_5g086040		LysM receptor kinase K1B	-3.75889	3.1121e-185	8.99973e-184	-1	-1	-2.05498	3.31427e-33	3.54089e-31	-1	-1	-2.29344	7.74581e-39	5.02107e-37	-1	-1	5	37200474	37204679	+	6	4	3480	34.34	protein_coding	Lj6g3v1055580	LysM type receptor kinase	AT3G21630	Chitin elicitor receptor kinase 1
MTR_1g098140		chalcone and stilbene synthase family protein	-0.0726994	0.700985	0.735937	0	0	-2.55199	3.33157e-33	3.54298e-31	-1	-1	-3.88313	3.18118e-61	4.26814e-59	-1	-1	1	44127878	44129689	+	2	1	1690	39.05	protein_coding	Lj1g3v2626200	Uncharacterized protein	AT5G13930	Chalcone synthase
MTR_3g064420		long-chain acyl-CoA synthetase	-1.28514	3.37118e-19	1.18665e-18	-1	-1	-2.07478	3.87996e-33	4.10723e-31	-1	-1	-3.5526	9.40464e-69	1.60764e-66	-1	-1	3	29003098	29005671	-	2	1	2174	38.09	protein_coding	Lj0g3v0188849	2-succinylbenzoate-CoA ligase	AT1G65890	Probable acyl-activating enzyme 12, peroxisomal
MTR_8g007035		plastocyanin-like domain protein	-0.429849	0.00115461	0.00184089	0	0	-1.65618	4.45522e-33	4.69466e-31	-1	-1	-2.45672	6.29866e-66	9.62611e-64	-1	-1	8	1186900	1188335	+	2	1	1186	34.74	protein_coding	Lj3g3v0567090	Uncharacterized protein	AT3G60270	Cupredoxin superfamily protein
MTR_4g131920		sucrose transporter 2	1.26197	2.17916e-08	4.88903e-08	1	1	-3.5003	4.80378e-33	5.03895e-31	-1	-1	-0.959502	2.4595e-05	0.000180873	0	0	4	55076087	55079116	+	5	2	1852	45.03	protein_coding	Lj2g3v0205600	Sucrose transport protein SUF1	AT1G71880	Sucrose transport protein SUC1
MTR_4g131920		sucrose transporter 2	1.26197	2.17916e-08	4.88903e-08	1	1	-3.5003	4.80378e-33	5.03895e-31	-1	-1	-0.959502	2.4595e-05	0.000180873	0	0	4	55076087	55079116	+	5	2	1852	45.03	protein_coding	Lj2g3v0205600	Sucrose transport protein SUF1	AT1G22710	Sucrose transport protein SUC2
MTR_7g092540		transcription factor bHLH122-like protein	-0.837298	3.75872e-17	1.23914e-16	0	0	-1.32343	5.14231e-33	5.36964e-31	-1	-1	-1.54009	2.99585e-43	2.31997e-41	-1	-1	7	36700423	36703589	+	5	2	1443	34.93	protein_coding
MTR_1g087330		triacylglycerol lipase	0.976297	3.32964e-19	1.17221e-18	0	0	-1.35735	7.35091e-33	7.64131e-31	-1	-1	-1.67354	1.93356e-47	1.75673e-45	-1	-1	1	39144718	39148495	-	5	1	2579	39.59	protein_coding	Lj5g3v1600770	Uncharacterized protein	AT1G02660	alpha/beta-Hydrolases superfamily protein
MTR_7g024765		acetyltransferase (GNAT) domain protein	-1.73353	8.66328e-24	3.52411e-23	-1	-1	-2.92358	9.92056e-33	1.02662e-30	-1	-1	-2.30444	5.22561e-24	1.82714e-22	-1	-1	7	8171538	8172663	-	1	1	1126	33.3	protein_coding	Lj1g3v4955500	Acetyltransferase, GNAT family
MTR_6g034755		ABC transporter family protein	1.2835	5.30455e-08	1.1623e-07	1	1	-3.67963	1.01441e-32	1.04506e-30	-1	-1	-4.64044	1.88518e-38	1.21182e-36	-1	-1	6	12089186	12095603	-	11	1	4489	37.83	protein_coding	Lj0g3v0070149	Uncharacterized protein	AT3G59140	ABC transporter C family member 10
MTR_0133s0020		disease resistance protein	-1.91783	1.44165e-40	8.6033e-40	-1	-1	-1.81523	1.19122e-32	1.22177e-30	-1	-1	-1.73143	2.2941e-30	1.08043e-28	-1	-1	scaffold0133	5960	9488	-	2	1	3435	37.76	protein_coding	Lj1g3v2012980	Predicted protein (Fragment)
MTR_3g073670		heavy metal transport/detoxification superfamily protein	-0.407454	0.0125998	0.0179596	0	0	1.8207	1.34562e-32	1.37403e-30	1	1	2.02435	6.90886e-41	4.89067e-39	1	1	3	33234846	33236304	+	2	1	999	32.73	protein_coding	Lj0g3v0104309	Uncharacterized protein	AT4G08570	Heavy metal transport/detoxification superfamily protein
MTR_4g009590		UPF0481 plant-like protein	5.13286	1.45766e-26	6.39392e-26	1	1	-4.91781	1.7318e-32	1.76056e-30	-1	-1	-6.13177	3.08037e-36	1.79964e-34	-1	-1	4	1977120	1978829	-	1	1	1710	34.85	protein_coding	Lj0g3v0344009	Uncharacterized protein
MTR_2g079650		cystathionine beta-synthase (CBS) family protein	3.13505	1.53888e-56	1.22094e-55	1	1	-2.24695	2.14039e-32	2.16639e-30	-1	-1	-2.52322	4.64061e-38	2.926e-36	-1	-1	2	33553506	33555029	-	2	1	1405	42.06	protein_coding			AT5G53750	CBS domain-containing protein
MTR_1g083380		translationally-controlled tumor-like protein	1.18706	2.77455e-18	9.49271e-18	1	1	-1.66604	2.85681e-32	2.87889e-30	-1	-1	-1.81988	9.32556e-38	5.81638e-36	-1	-1	1	37105077	37106853	-	4	1	964	36.62	protein_coding	Lj4g3v2312460	Uncharacterized protein	AT3G16640	Translationally-controlled tumor protein homolog
MTR_6g043240		peroxidase family protein	-3.51147	1.45001e-132	2.71827e-131	-1	-1	-1.60687	3.04766e-32	3.05787e-30	-1	-1	-2.18856	7.74011e-56	8.75581e-54	-1	-1	6	14945703	14950373	-	3	1	1374	37.05	protein_coding	Lj0g3v0220219	Uncharacterized protein
MTR_8g018800		hydroxyproline-rich glycoprotein family protein	0.54528	6.33099e-07	1.30168e-06	0	0	-1.35936	3.45931e-32	3.45586e-30	-1	-1	-1.14425	4.84978e-24	1.70348e-22	-1	-1	8	6502320	6505069	-	1	1	2750	41.38	protein_coding
MTR_8g101650		MYB-like transcription factor family protein	0.750415	1.2533e-09	3.01306e-09	0	0	-1.52878	4.82707e-32	4.80148e-30	-1	-1	-0.656624	1.19085e-07	1.32759e-06	0	0	8	42728526	42730579	-	3	1	1271	36.19	protein_coding	Lj4g3v3016310	Uncharacterized protein	AT5G56840	myb-like transcription factor family protein
MTR_3g083920		chalcone and stilbene synthase family protein	1.51718	6.52264e-13	1.82541e-12	1	1	-2.74306	4.9108e-32	4.8638e-30	-1	-1	-3.73291	3.64711e-49	3.4923e-47	-1	-1	3	37862361	37864013	-	2	1	1554	41.18	protein_coding	Lj1g3v2626200	Uncharacterized protein	AT5G13930	Chalcone synthase
MTR_4g092010		(3S)-linalool/(E)-nerolidol/(E,E)-geranyl linalool synthase	3.62723	3.8731e-76	4.09247e-75	1	1	-2.08824	5.90253e-32	5.82106e-30	-1	-1	-3.49244	2.00061e-66	3.14069e-64	-1	-1	4	36507752	36511048	-	7	1	2244	35.92	protein_coding
MTR_4g033170		isoflavone-7-O-methyltransferase	3.49504	1.30844e-53	9.92927e-53	1	1	-2.54344	7.82054e-32	7.67977e-30	-1	-1	-4.75803	8.40181e-74	1.68599e-71	-1	-1	4	11522618	11524605	+	2	1	1121	38.72	protein_coding	Lj4g3v0484930
MTR_3g101900		HXXXD-type acyl-transferase family protein	-2.53364	4.36465e-89	5.37763e-88	-1	-1	-1.75748	8.27877e-32	8.0953e-30	-1	-1	-2.52334	7.35197e-55	8.00289e-53	-1	-1	3	46950514	46952092	-	1	1	1579	37.49	protein_coding	Lj1g3v1664450	N-hydroxycinnamoyl/benzoyltransferase	AT5G42830	HXXXD-type acyl-transferase family protein
MTR_0008s0470		myb-related transcription factor	1.68534	3.75806e-48	2.59733e-47	1	1	-1.35335	9.3202e-32	9.0752e-30	-1	-1	-2.58678	6.07724e-94	2.2261e-91	-1	-1	scaffold0008	261364	262450	-	2	1	973	37.2	protein_coding	Lj3g3v2886960	MYB transcription factor
MTR_2g014760		glutaredoxin-C1 protein	1.56215	1.05916e-28	4.90412e-28	1	1	-1.71297	1.06079e-31	1.02857e-29	-1	-1	-1.615	5.75526e-29	2.57392e-27	-1	-1	2	4262593	4263308	-	1	1	716	38.55	protein_coding	Lj6g3v2006480	Uncharacterized protein	AT1G28480	Glutaredoxin-C9
MTR_4g055310		arogenate/prephenate dehydratase	-0.771157	1.85545e-08	4.17821e-08	0	0	-1.78468	1.25997e-31	1.21658e-29	-1	-1	-2.56541	7.92683e-57	9.3809e-55	-1	-1	4	20136633	20138701	+	1	1	2069	40.6	protein_coding	Lj4g3v0149480	Uncharacterized protein	AT1G08250	Arogenate dehydratase/prephenate dehydratase 6, chloroplastic
MTR_5g097910		aldo/keto reductase family oxidoreductase	-1.1555	2.00414e-28	9.22226e-28	-1	-1	-1.36702	1.45784e-31	1.40177e-29	-1	-1	-1.93098	1.386e-56	1.62359e-54	-1	-1	5	42883433	42884926	-	3	1	1298	35.98	protein_coding	Lj2g3v3339170	Polyketide reductase	AT1G59960	NAD(P)-linked oxidoreductase superfamily protein
MTR_5g030130		PLATZ transcription factor family protein	-0.320941	0.001299	0.00206227	0	0	-1.20011	1.67609e-31	1.60494e-29	-1	-1	-1.31221	3.1209e-37	1.90532e-35	-1	-1	5	12665544	12668380	-	3	2	2410	34.44	protein_coding	Lj2g3v1470840	Uncharacterized protein	AT4G17900	PLATZ transcription factor family protein
MTR_4g006940		cinnamoyl-CoA reductase-like protein	0.195517	0.0653098	0.0841938	0	0	-1.25768	4.75506e-31	4.5344e-29	-1	-1	-1.64506	9.82008e-51	9.64332e-49	-1	-1	4	862910	866914	+	5	3	2792	33.13	protein_coding	Lj3g3v2148260	Uncharacterized protein	AT1G80820	Cinnamoyl-CoA reductase 2
MTR_4g006940		cinnamoyl-CoA reductase-like protein	0.195517	0.0653098	0.0841938	0	0	-1.25768	4.75506e-31	4.5344e-29	-1	-1	-1.64506	9.82008e-51	9.64332e-49	-1	-1	4	862910	866914	+	5	3	2792	33.13	protein_coding	Lj3g3v2148260	Uncharacterized protein	AT1G15950	Cinnamoyl-CoA reductase 1
MTR_7g082740		hypothetical protein	1.39897	4.92584e-13	1.38609e-12	1	1	-2.67226	5.21369e-31	4.95129e-29	-1	-1	-4.29264	1.66254e-50	1.61884e-48	-1	-1	7	31721631	31722200	-	1	1	570	38.95	protein_coding	Lj0g3v0239709	Predicted protein
MTR_1g007860		alpha/beta fold hydrolase	1.09372	2.04135e-21	7.69366e-21	1	1	-1.36275	6.20981e-31	5.8731e-29	-1	-1	-2.29602	1.40262e-76	3.11232e-74	-1	-1	1	595273	602175	+	10	1	1988	40.85	protein_coding	Lj1g3v0318150	Putative uncharacterized protein	AT5G53050	alpha/beta-Hydrolases superfamily protein
MTR_2g055940		caffeic acid O-methyltransferase	2.06443	6.06712e-19	2.11881e-18	1	1	-2.80496	9.1268e-31	8.5967e-29	-1	-1	-5.52443	7.13182e-78	1.66243e-75	-1	-1	2	23992756	23994989	+	4	1	1477	36.02	protein_coding	Lj5g3v1853430	Uncharacterized protein
MTR_6g088450		polyol/monosaccharide transporter 1	-1.62221	1.93095e-23	7.76317e-23	-1	-1	-2.57692	1.04587e-30	9.81124e-29	-1	-1	-4.56738	8.91346e-55	9.65709e-53	-1	-1	6	32829828	32832832	-	3	1	2076	34.49	protein_coding	Lj2g3v0781590	Uncharacterized protein	AT3G18830	Polyol transporter 5
MTR_7g082530		wall associated kinase-like protein	-0.654595	9.30933e-07	1.89512e-06	0	0	-1.60866	1.05956e-30	9.89935e-29	-1	-1	-2.50663	2.58604e-66	4.00525e-64	-1	-1	7	31628340	31631549	-	5	2	2466	40.59	protein_coding	Lj1g3v3289980	Wall-associated kinase, putative
MTR_1g056870		E3 ubiquitin-protein ligase PUB23-like protein	-1.26373	2.34126e-19	8.27022e-19	-1	-1	-2.11105	1.07281e-30	9.9828e-29	-1	-1	-2.65507	5.31696e-42	3.93267e-40	-1	-1	1	24898555	24900354	+	1	1	1800	33.22	protein_coding	Lj1g3v4752550	Uncharacterized protein	AT3G52450	E3 ubiquitin-protein ligase PUB22
MTR_0035s0150		indole-3-acetic acid-amido synthetase	0.703227	5.91911e-10	1.44836e-09	0	0	-1.38052	1.55027e-30	1.43677e-28	-1	-1	-2.09505	9.94759e-62	1.35036e-59	-1	-1	scaffold0035	76109	79269	+	3	1	2253	40.35	protein_coding	Lj4g3v0793380	Uncharacterized protein	AT2G14960	Probable indole-3-acetic acid-amido synthetase GH3.1
MTR_7g085220		NAC transcription factor-like protein	0.266469	0.1006	0.125949	0	0	-2.14938	1.63244e-30	1.50687e-28	-1	-1	-2.04891	2.2742e-28	9.90221e-27	-1	-1	7	32967009	32968969	+	3	1	1639	35.63	protein_coding	Lj1g3v3948170	Transcriptional factor NAC11	AT3G04070	NAC domain containing protein 47
MTR_7g082730		hypothetical protein	0.623515	4.45543e-05	8.04647e-05	0	0	-1.97455	1.71184e-30	1.57387e-28	-1	-1	-3.26132	3.21238e-62	4.46579e-60	-1	-1	7	31718830	31719655	-	1	1	826	34.38	protein_coding	Lj0g3v0239709	Predicted protein
MTR_6g081060		nucleotide-diphospho-sugar transferase family protein	-0.519038	2.15051e-06	4.26285e-06	0	0	-1.45096	1.74103e-30	1.59435e-28	-1	-1	-1.0259	2.30145e-17	5.59648e-16	-1	-1	6	28855897	28864285	+	4	1	2074	32.21	protein_coding	Lj2g3v0621420	Putative uncharacterized protein
MTR_0927s0010		(3S)-linalool/(E)-nerolidol/(E,E)-geranyl linalool synthase	3.45778	6.27676e-43	3.91801e-42	1	1	-2.83714	1.77544e-30	1.61944e-28	-1	-1	-5.77594	1.24297e-65	1.85058e-63	-1	-1	scaffold0927	312	590	+	1	1	279	37.99	protein_coding
MTR_5g024300		transmembrane amino acid transporter family protein	-0.643226	1.11894e-10	2.83444e-10	0	0	-1.22174	2.36482e-30	2.14854e-28	-1	-1	-1.13285	7.20961e-27	2.9036e-25	-1	-1	5	9781692	9783925	-	1	1	2234	35.99	protein_coding			AT4G38250	Amino acid transporter ANTL2
MTR_8g022810		GDSL-like lipase/acylhydrolase	-0.759206	4.05306e-10	1.00163e-09	0	0	-1.57849	2.44932e-30	2.21659e-28	-1	-1	-1.86296	3.71255e-40	2.54227e-38	-1	-1	8	8098448	8102108	-	5	2	1465	33.86	protein_coding	Lj3g3v2575880	Uncharacterized protein
MTR_8g022810		GDSL-like lipase/acylhydrolase	-0.759206	4.05306e-10	1.00163e-09	0	0	-1.57849	2.44932e-30	2.21659e-28	-1	-1	-1.86296	3.71255e-40	2.54227e-38	-1	-1	8	8098448	8102108	-	5	2	1465	33.86	protein_coding	Lj3g3v2575880	Uncharacterized protein	AT1G53920	GDSL esterase/lipase 5
MTR_8g006815		AP2 domain class transcription factor	3.09856	5.18654e-56	4.07386e-55	1	1	-2.14691	2.87563e-30	2.59222e-28	-1	-1	-4.20821	2.3284e-74	4.75509e-72	-1	-1	8	1002309	1003182	-	1	1	874	44.28	protein_coding	Lj3g3v0538480	Uncharacterized protein
MTR_4g018880		PAR1 protein	-0.770142	1.09269e-13	3.15794e-13	0	0	-1.29114	2.96096e-30	2.65876e-28	-1	-1	-1.84122	7.0662e-56	8.03284e-54	-1	-1	4	5831610	5833458	-	3	2	1577	33.23	protein_coding	Lj0g3v0359219	Uncharacterized protein (Fragment)	AT3G54040	PAR1 protein
MTR_5g094540		cytochrome P450 family 71 protein	2.37178	8.27195e-21	3.0572e-20	1	1	-3.00607	3.02871e-30	2.69997e-28	-1	-1	-5.88899	9.90262e-77	2.21867e-74	-1	-1	5	41323569	41325528	+	2	1	1754	37.57	protein_coding	Lj0g3v0306629	Cytochrome P450
MTR_7g065660		glutathione S-transferase, amino-terminal domain protein	-0.694664	2.28558e-08	5.12179e-08	0	0	-1.57504	3.03026e-30	2.69997e-28	-1	-1	-2.34108	4.74519e-58	5.82472e-56	-1	-1	7	23843336	23844576	-	2	1	1098	35.88	protein_coding	Lj1g3v3441490	Uncharacterized protein
MTR_8g071130		pinoresinol-lariciresinol reductase-like protein	-0.207804	0.160304	0.194018	0	0	-1.76543	3.33012e-30	2.95574e-28	-1	-1	-2.46211	5.70464e-54	6.09473e-52	-1	-1	8	30180712	30182726	-	4	1	1266	36.41	protein_coding	Lj0g3v0024519	Pinoresinol-lariciresinol reductase homolog	AT1G32100	Pinoresinol reductase 1
MTR_6g090460		hypothetical protein	-1.38308	1.39783e-12	3.85766e-12	-1	-1	-2.53879	3.45353e-30	3.05353e-28	-1	-1	-0.471039	0.0175543	0.0532186	0	0	6	34037721	34039171	-	2	1	875	32.57	protein_coding	Lj2g3v0879030	Emb|CAB83157.1	AT5G56550	oxidative stress 3
MTR_3g090950		bidirectional sugar transporter	1.66224	2.68938e-17	8.91197e-17	1	1	-2.61224	4.05922e-30	3.57537e-28	-1	-1	-1.79512	9.50333e-18	2.3709e-16	-1	-1	3	41306407	41308335	+	6	1	1068	34.55	protein_coding	Lj0g3v0288269	Uncharacterized protein	AT5G53190	Bidirectional sugar transporter SWEET3
MTR_3g031470		Serine/Threonine kinase, plant-type protein	1.13046	2.65896e-19	9.38381e-19	1	1	-1.47252	5.57759e-30	4.89407e-28	-1	-1	-2.5313	1.85914e-75	3.93609e-73	-1	-1	3	26750288	26753067	-	1	1	2780	37.77	protein_coding	Lj0g3v0332939	Somatic embryogenesis receptor kinase
MTR_4g091570		G-type lectin S-receptor-like Serine/Threonine-kinase	-1.59226	4.13989e-37	2.30263e-36	-1	-1	-1.65981	5.70947e-30	4.98991e-28	-1	-1	-1.81647	5.68492e-35	3.17654e-33	-1	-1	4	36285614	36291328	+	14	1	3207	37.48	protein_coding	Lj6g3v2130160	Uncharacterized protein	AT4G21390	G-type lectin S-receptor-like serine/threonine-protein kinase B120
MTR_4g005750		4-coumarate:CoA ligase-like protein	-1.56013	1.23733e-22	4.83962e-22	-1	-1	-1.94217	5.73006e-30	4.98991e-28	-1	-1	-2.50262	9.925e-46	8.42056e-44	-1	-1	4	349553	353302	+	5	1	2002	38.26	protein_coding	Lj3g3v2040010	4-coumarate:CoA ligase	AT3G21240	4-coumarate--CoA ligase 2
MTR_4g128570		xyloglucan endotransglucosylase/hydrolase family protein	-1.71128	1.49588e-18	5.16077e-18	-1	-1	-2.49621	6.8166e-30	5.91378e-28	-1	-1	-1.79198	1.06908e-17	2.65282e-16	-1	-1	4	53494418	53495819	+	3	1	1113	36.39	protein_coding	Lj4g3v2081480	Uncharacterized protein	AT4G25810	Probable xyloglucan endotransglucosylase/hydrolase protein 23
MTR_8g036235		transcription factor bHLH122-like protein	0.357674	0.00448627	0.00673759	0	0	-1.49077	7.99409e-30	6.90935e-28	-1	-1	-2.55902	9.09466e-76	1.96147e-73	-1	-1	8	13407513	13412224	-	6	2	1977	32.98	protein_coding	Lj3g3v0478050	Uncharacterized protein
MTR_5g018570		wall associated kinase-like protein	-1.81806	1.84613e-62	1.62236e-61	-1	-1	-1.35678	8.31881e-30	7.16318e-28	-1	-1	-1.76033	9.21616e-47	8.24346e-45	-1	-1	5	6931244	6936289	+	3	1	3042	37.08	protein_coding	Lj2g3v1828820		AT2G23450	Wall-associated receptor kinase-like 14
MTR_4g014680		ethylene-overproduction protein	3.20089	4.67866e-113	7.315e-112	1	1	1.34514	1.01398e-29	8.69878e-28	1	1	2.0317	2.21521e-64	3.19503e-62	1	1	4	4177927	4183114	-	5	1	2811	43.01	protein_coding	Lj1g3v2372430	Uncharacterized protein	AT3G51770	tetratricopeptide repeat (TPR)-containing protein
MTR_4g009110		helix loop helix DNA-binding domain protein	1.21591	3.19013e-11	8.29132e-11	1	1	-2.21302	1.40755e-29	1.20304e-27	-1	-1	-3.95032	4.0356e-69	7.10912e-67	-1	-1	4	1819727	1824740	-	4	1	1371	34.21	protein_coding	Lj0g3v0312929	Uncharacterized protein
MTR_4g104140		BTB/POZ and TAZ domain protein	-2.68187	8.80018e-135	1.67975e-133	-1	-1	-1.22939	1.90351e-29	1.62093e-27	-1	-1	-1.74359	3.93388e-55	4.36453e-53	-1	-1	4	43163284	43166613	+	3	2	1810	41.05	protein_coding	Lj4g3v1399920	Putative uncharacterized protein	AT3G48360	BTB/POZ and TAZ domain-containing protein 2
MTR_1g072380		xyloglucanase-specific endoglucanase inhibitor protein	-3.9562	1.29964e-153	2.92318e-152	-1	-1	-3.51929	2.59441e-29	2.19876e-27	-1	-1	-4.42796	1.69304e-35	9.62324e-34	-1	-1	1	32126174	32127636	-	2	1	1389	42.62	protein_coding	Lj5g3v0963160	Uncharacterized protein	AT1G03220	Eukaryotic aspartyl protease family protein
MTR_7g091880		galactinol-raffinose galactosyltransferase	-3.73081	1.45091e-215	5.26456e-214	-1	-1	1.2448	2.60113e-29	2.19876e-27	1	1	1.41977	1.47148e-37	9.10383e-36	1	1	7	36367215	36372945	-	13	1	3632	39.34	protein_coding	Lj0g3v0278009	Uncharacterized protein	AT3G57520	Probable galactinol--sucrose galactosyltransferase 2
MTR_3g078700		L-ascorbate oxidase	1.02279	9.69408e-12	2.57582e-11	1	1	-1.7282	2.70513e-29	2.27833e-27	-1	-1	-2.77924	6.64797e-67	1.08039e-64	-1	-1	3	35505221	35510054	+	6	1	1620	40.56	protein_coding	Lj6g3v1028660	Uncharacterized protein	AT5G21105	Plant L-ascorbate oxidase
MTR_2g036320		UPF0481 plant-like protein	0.744295	1.87739e-08	4.22597e-08	0	0	-1.60231	3.16724e-29	2.65783e-27	-1	-1	-2.51261	6.48616e-60	8.40906e-58	-1	-1	2	15733115	15734831	-	1	1	1717	35.99	protein_coding	Lj6g3v1371860	Uncharacterized protein
MTR_2g084875		arogenate/prephenate dehydratase	0.264984	0.0465916	0.0614713	0	0	-1.5727	4.5116e-29	3.77225e-27	-1	-1	-2.2242	7.10555e-53	7.38625e-51	-1	-1	2	36016593	36018211	-	1	1	1619	43.61	protein_coding	Lj4g3v0149480	Uncharacterized protein	AT1G08250	Arogenate dehydratase/prephenate dehydratase 6, chloroplastic
MTR_7g113800		RING-H2 zinc finger protein	-0.477847	1.53443e-06	3.07432e-06	0	0	-1.15166	5.19295e-29	4.32627e-27	-1	-1	-1.82279	1.88064e-66	2.97257e-64	-1	-1	7	46899362	46901295	-	1	1	1934	39.97	protein_coding	Lj0g3v0154819	RING finger family protein
MTR_8g096880		UDP-D-glucose/UDP-D-galactose 4-epimerase	-2.13515	5.24346e-56	4.11576e-55	-1	-1	-1.62842	5.99928e-29	4.98005e-27	-1	-1	-0.748171	6.52388e-08	7.49759e-07	0	0	8	40661809	40665301	-	6	3	2013	36.81	protein_coding	Lj4g3v2916520	Uncharacterized protein	AT1G12780	Bifunctional UDP-glucose 4-epimerase and UDP-xylose 4-epimerase 1
MTR_4g122710		transmembrane protein, putative	0.424649	0.00450534	0.00676315	0	0	-1.89458	9.20648e-29	7.61498e-27	-1	-1	-1.35886	4.75038e-17	1.13718e-15	-1	-1	4	50611308	50612706	+	3	1	726	40.22	protein_coding	Lj0g3v0357329	Predicted protein
MTR_2g089945		wound-responsive family protein	0.844552	4.19548e-14	1.23494e-13	0	0	-1.28525	1.18617e-28	9.77612e-27	-1	-1	-1.13715	2.40004e-23	8.10919e-22	-1	-1	2	38031369	38032232	+	1	1	864	33.68	protein_coding	Lj3g3v2769310	Uncharacterized protein	AT4G10265	Wound-responsive family protein
MTR_1g027500		receptor-like kinase	0.541105	0.0223795	0.0309122	0	0	-3.26968	1.46372e-28	1.20208e-26	-1	-1	-4.85765	4.61471e-43	3.56166e-41	-1	-1	1	9124774	9126693	-	2	1	1842	37.95	protein_coding	Lj0g3v0188629	Uncharacterized protein
MTR_3g007240		phospholipid-transporting ATPase-like protein	-0.440511	0.00107286	0.00171671	0	0	-1.55031	1.51747e-28	1.2418e-26	-1	-1	-2.46753	1.85047e-64	2.68574e-62	-1	-1	3	936022	942689	+	7	2	4506	36.2	protein_coding	Lj0g3v0104529	Phospholipid-translocating P-type ATPase flippase family protein	AT5G04930	Phospholipid-transporting ATPase 1
MTR_3g067770		kinase 1B	-0.763943	3.81152e-08	8.4316e-08	0	0	-1.67247	1.6044e-28	1.3083e-26	-1	-1	-2.16842	2.91463e-44	2.31934e-42	-1	-1	3	30403842	30405920	+	6	3	1663	35.78	protein_coding	Lj0g3v0360899		AT2G39660	Serine/threonine-protein kinase BIK1
MTR_4g119410		2OG-Fe(II) oxygenase family oxidoreductase	-0.610542	6.55473e-06	1.2576e-05	0	0	-1.6419	2.11669e-28	1.71996e-26	-1	-1	-2.27837	5.0952e-49	4.85876e-47	-1	-1	4	49462770	49465781	-	3	1	1668	37.11	protein_coding	Lj6g3v0086450	1-aminocyclopropane-1-carboxylate oxidase-like protein	AT1G06620	1-aminocyclopropane-1-carboxylate oxidase homolog 1
MTR_6g023460		EF hand calcium-binding family protein	2.09194	1.29469e-17	4.34265e-17	1	1	-3.34314	2.41601e-28	1.95629e-26	-1	-1	-4.27652	3.71087e-33	1.95963e-31	-1	-1	6	8204905	8205659	-	1	1	755	36.82	protein_coding	Lj1g3v3834240	Putative uncharacterized protein
MTR_4g120760		pathogenesis-related protein bet V I family protein	0.0699689	0.586829	0.628336	0	0	-1.47323	2.80316e-28	2.26184e-26	-1	-1	-2.27303	8.41798e-61	1.1229e-58	-1	-1	4	49999676	50001780	-	2	2	1158	34.02	protein_coding	Lj4g3v2288080	Uncharacterized protein
MTR_4g097920		basic helix loop helix (bHLH) DNA-binding family protein	1.35698	1.0477e-21	3.97923e-21	1	1	-1.6099	2.95069e-28	2.37258e-26	-1	-1	-2.71201	2.13176e-66	3.32396e-64	-1	-1	4	40425348	40427719	-	3	2	1862	34.16	protein_coding	Lj0g3v0034169	Transcription factor bHLH19
MTR_2g091190		transcription factor bHLH107-like protein	0.322508	0.00275981	0.00423825	0	0	-1.24886	3.54957e-28	2.84422e-26	-1	-1	-1.57326	1.4225e-42	1.06581e-40	-1	-1	2	39331127	39333518	-	2	1	1559	34.64	protein_coding	Lj3g3v2848980	Uncharacterized protein
MTR_5g097900		aldo/keto reductase family oxidoreductase	-0.172095	0.2573	0.299335	0	0	-2.03288	3.76898e-28	3.00958e-26	-1	-1	-2.85023	4.57406e-45	3.75643e-43	-1	-1	5	42874291	42875621	-	3	1	1135	36.3	protein_coding	Lj2g3v3339170	Polyketide reductase	AT1G59960	NAD(P)-linked oxidoreductase superfamily protein
MTR_3g070230		nematode resistance HSPRO2-like protein	-1.85851	5.2679e-50	3.7707e-49	-1	-1	-1.36871	4.32119e-28	3.43863e-26	-1	-1	-1.77851	3.93879e-45	3.2579e-43	-1	-1	3	31472358	31474146	-	1	1	1789	40.36	protein_coding	Lj0g3v0015789	Putative uncharacterized protein	AT2G40000	Nematode resistance protein-like HSPRO2
MTR_3g070880		ARM repeat CCCH-type zinc finger protein	-0.936387	6.66194e-16	2.10542e-15	0	0	-1.29752	6.26423e-28	4.96769e-26	-1	-1	-1.96561	4.53342e-59	5.71681e-57	-1	-1	3	31810070	31811872	+	1	1	1803	37.49	protein_coding	Lj2g3v2748860	Uncharacterized protein
MTR_8g100065		GRAM domain protein/ABA-responsive-like protein	-0.396048	0.0024648	0.00380368	0	0	-1.53859	6.94028e-28	5.48496e-26	-1	-1	-2.0701	2.36183e-46	2.07239e-44	-1	-1	8	42394577	42396373	-	2	4	1630	32.15	protein_coding	Lj4g3v3014580	Uncharacterized protein
MTR_8g100065		GRAM domain protein/ABA-responsive-like protein	-0.396048	0.0024648	0.00380368	0	0	-1.53859	6.94028e-28	5.48496e-26	-1	-1	-2.0701	2.36183e-46	2.07239e-44	-1	-1	8	42394577	42396373	-	2	4	1630	32.15	protein_coding	Lj4g3v3014580	Uncharacterized protein	AT5G23370	Putative GEM-like protein 8
MTR_7g096830		ethylene-responsive transcription factor	-1.33539	7.08839e-19	2.46949e-18	-1	-1	-2.33166	7.57649e-28	5.96733e-26	-1	-1	-3.46243	6.01165e-43	4.57858e-41	-1	-1	7	38861848	38863120	+	1	1	1273	32.76	protein_coding	Lj1g3v4483640		AT2G31230	Ethylene-responsive transcription factor 15
MTR_1g026310		acyl:CoA ligase	0.337468	0.0053696	0.00797697	0	0	-1.41287	8.95219e-28	7.02686e-26	-1	-1	-1.99978	2.32192e-50	2.25139e-48	-1	-1	1	8532183	8535392	-	5	1	2064	42.15	protein_coding	Lj5g3v0277980	Uncharacterized protein	AT1G20510	4-coumarate--CoA ligase-like 5
MTR_4g099110		beta-amylase	1.22054	1.36274e-12	3.76396e-12	1	1	-1.92852	9.54328e-28	7.46543e-26	-1	-1	-0.690673	5.04712e-05	0.000344695	0	0	4	41042225	41044834	+	4	1	2043	40.19	protein_coding	Lj2g3v1988790	Uncharacterized protein	AT4G17090	Beta-amylase 3, chloroplastic
MTR_8g077145		hypothetical protein	-1.03109	1.2551e-12	3.47207e-12	-1	-1	-1.65634	1.10475e-27	8.61295e-26	-1	-1	-2.65894	2.99399e-62	4.18741e-60	-1	-1	8	32780710	32781582	-	1	1	873	34.48	protein_coding	Lj4g3v0975490	Putative uncharacterized protein
MTR_6g048860		AAA family ATPase	1.0477	2.43197e-07	5.13425e-07	1	1	-2.86317	1.21619e-27	9.44986e-26	-1	-1	-1.27105	4.68198e-09	6.16349e-08	-1	-1	6	17715745	17719286	+	7	1	1077	41.88	protein_coding
MTR_1g014240		lectin receptor kinase	-2.33143	6.15814e-108	9.1744e-107	-1	-1	-1.33452	1.23549e-27	9.56757e-26	-1	-1	-1.13818	1.91995e-21	5.97126e-20	-1	-1	1	3054077	3056113	-	1	1	2037	36.87	protein_coding	Lj5g3v0510930
MTR_4g120940		pathogenesis-related protein bet V I family protein	-0.774938	2.52891e-05	4.65389e-05	0	0	-2.91454	1.82998e-27	1.41239e-25	-1	-1	-4.26194	1.1763e-39	7.86826e-38	-1	-1	4	50070322	50071629	-	2	1	363	41.87	protein_coding
MTR_6g069870		jasmonate zim-domain protein	0.655102	1.0041e-08	2.29354e-08	0	0	-1.2855	1.84192e-27	1.41687e-25	-1	-1	-1.73733	5.96952e-47	5.36026e-45	-1	-1	6	25205833	25209601	-	5	3	2232	32.44	protein_coding	Lj0g3v0092479	Putative uncharacterized protein
MTR_0064s0160		F-box protein interaction domain protein	1.70838	1.07549e-20	3.95648e-20	1	1	-2.12201	2.32115e-27	1.77957e-25	-1	-1	-3.84636	2.21065e-60	2.89858e-58	-1	-1	scaffold0064	55074	56504	+	1	1	1431	34.17	protein_coding	Lj0g3v0068009	Uncharacterized protein
MTR_1g088940		LRR receptor-like kinase	-1.11174	2.88116e-15	8.89716e-15	-1	-1	-1.89428	2.4794e-27	1.89461e-25	-1	-1	-1.99026	1.85487e-29	8.47621e-28	-1	-1	1	39889958	39893689	-	2	2	3639	37.21	protein_coding	Lj2g3v1550260	Kinase-like protein
MTR_0007s0380		transcription factor	-0.133501	0.479808	0.526211	0	0	-2.56212	2.59212e-27	1.9742e-25	-1	-1	-4.12125	1.01675e-46	9.05929e-45	-1	-1	scaffold0007	218856	222903	+	3	1	1558	32.35	protein_coding	Lj2g3v0473830	Putative uncharacterized protein (Fragment)
MTR_7g090470		triacylglycerol lipase SDP1	-0.677494	1.51198e-11	3.98675e-11	0	0	-1.13831	2.94092e-27	2.23249e-25	-1	-1	-0.753357	2.84366e-13	5.42339e-12	0	0	7	35602166	35606664	-	3	1	3382	39.06	protein_coding	Lj5g3v1806990	Patatin-like phospholipase domain-containing protein	AT5G04040	Triacylglycerol lipase SDP1
MTR_7g015870		substrate carrier family protein	0.113743	0.392135	0.440034	0	0	-1.55368	3.3069e-27	2.50208e-25	-1	-1	-1.97159	8.25071e-41	5.82268e-39	-1	-1	7	4964304	4972937	-	7	2	1775	39.44	protein_coding	Lj0g3v0265289	Uncharacterized protein	AT5G15640	Mitochondrial substrate carrier family protein
MTR_7g057330		F-box SKIP22-like protein	1.43603	1.66084e-09	3.96515e-09	1	1	-2.8678	3.78191e-27	2.85213e-25	-1	-1	-4.97607	4.19973e-52	4.26948e-50	-1	-1	7	20599792	20600654	+	1	1	863	36.73	protein_coding	Lj5g3v2065200	Putative uncharacterized protein
MTR_8g006825		ethylene response factor	4.55372	2.56952e-33	1.32152e-32	1	1	-2.85045	4.32121e-27	3.24823e-25	-1	-1	-5.16285	7.31829e-46	6.27822e-44	-1	-1	8	1008269	1008898	+	1	1	630	40.16	protein_coding	Lj3g3v0548550	Uncharacterized protein
MTR_5g053950		allene oxide cyclase	1.10044	1.29723e-27	5.85035e-27	1	1	-1.0981	4.80887e-27	3.60306e-25	-1	-1	-1.35445	9.74623e-40	6.57642e-38	-1	-1	5	22226605	22227949	+	2	1	1186	36.17	protein_coding	Lj2g3v1168900	Allene-oxide cyclase	AT1G13280	Allene oxide cyclase 4, chloroplastic
MTR_7g093530		xyloglucan endotransglucosylase/hydrolase family protein	-0.520993	0.000269979	0.000456065	0	0	-1.63481	5.09685e-27	3.80647e-25	-1	-1	-1.60717	2.40015e-26	9.38784e-25	-1	-1	7	37188110	37189422	+	3	1	1118	35.78	protein_coding	Lj4g3v2092500	Xyloglucan endotransglucosylase/hydrolase	AT4G25810	Probable xyloglucan endotransglucosylase/hydrolase protein 23
MTR_7g080780		helix loop helix DNA-binding domain protein	-0.489242	0.000274488	0.000463173	0	0	-1.51595	5.38621e-27	4.0096e-25	-1	-1	-2.3404	1.72455e-57	2.07278e-55	-1	-1	7	30761280	30764466	+	3	2	1604	32.73	protein_coding	Lj1g3v2883900	Transcription factor NAI1
MTR_2g079630		CBS domain CBSX5-like protein	0.0771635	0.507735	0.553211	0	0	-1.32034	6.92866e-27	5.14125e-25	-1	-1	-1.56057	2.54808e-36	1.49624e-34	-1	-1	2	33540078	33542647	-	2	1	1618	42.03	protein_coding			AT4G27460	CBS domain-containing protein CBSX5
MTR_3g093970		hypothetical protein	-0.650619	3.44769e-09	8.08478e-09	0	0	-1.28226	7.54469e-27	5.58041e-25	-1	-1	-0.0422182	0.70662	0.815829	0	0	3	42931195	42932903	-	1	1	1709	40.84	protein_coding	Lj1g3v1147610	Predicted protein	AT5G05250	unknown protein; BEST Arabidopsis thaliana protein match is: unknown protein (TAIR:AT3G56360.1); Has 30201 Blast hits to 17322 proteins in 780 species: Archae - 12; Bacteria - 1396; Metazoa - 17338; Fungi - 3422; Plants - 5037; Viruses - 0; Other Eu /.../es - 2996 (source: NCBI BLink).
MTR_7g050950		pectinesterase/pectinesterase inhibitor	-3.02129	2.20252e-73	2.24602e-72	-1	-1	-2.63564	1.00864e-26	7.43655e-25	-1	-1	-2.54482	3.70609e-25	1.38615e-23	-1	-1	7	17806561	17808670	+	2	1	2025	42.91	protein_coding	Lj1g3v3438940	Pectinesterase	AT1G11580	Pectinesterase/pectinesterase inhibitor 18
MTR_7g065890		plant inositol phosphorylceramide synthase	0.144038	0.221521	0.260845	0	0	-1.30027	1.03781e-26	7.62728e-25	-1	-1	-1.59367	1.33493e-38	8.6051e-37	-1	-1	7	23928682	23933478	+	12	1	1737	37.25	protein_coding	Lj1g3v3438910		AT2G37940	Phosphatidylinositol:ceramide inositolphosphotransferase 2
MTR_8g091390		L-ascorbate oxidase	-1.27092	2.45061e-25	1.04187e-24	-1	-1	-1.32812	1.49775e-26	1.09726e-24	-1	-1	-1.84269	7.6698e-48	7.10827e-46	-1	-1	8	38116266	38119753	+	5	1	2380	37.35	protein_coding	Lj4g3v2817870	Syringolide-induced protein B13-1-1 (Fragment)	AT4G39830	Cupredoxin superfamily protein
MTR_5g007713		chalcone and stilbene synthase family protein	-1.74051	4.70381e-27	2.09394e-26	-1	-1	-1.76109	1.51463e-26	1.10611e-24	-1	-1	-2.36789	2.05056e-44	1.6374e-42	-1	-1	5	1477512	1479029	+	2	1	1392	40.66	protein_coding	Lj1g3v0116650	Uncharacterized protein	AT5G13930	Chalcone synthase
MTR_3g463010		anaphase-promoting complex subunit 11 RING-H2 finger protein	3.26509	2.21812e-13	6.33667e-13	1	1	-4.05573	1.56121e-26	1.13653e-24	-1	-1	-5.18507	1.81064e-28	7.91368e-27	-1	-1	3	25228893	25230974	-	5	1	753	45.82	protein_coding
MTR_7g081480		LRR receptor-like kinase family protein	0.839686	6.45586e-11	1.6548e-10	0	0	-1.42772	1.85153e-26	1.34364e-24	-1	-1	-1.81796	2.47757e-40	1.71696e-38	-1	-1	7	31100760	31104419	+	2	1	3425	35.94	protein_coding
MTR_8g105190		hypothetical protein	0.698455	1.62417e-07	3.46724e-07	0	0	-1.52553	2.18323e-26	1.57939e-24	-1	-1	-1.9076	2.2882e-38	1.46274e-36	-1	-1	8	44364553	44365021	+	1	1	469	37.31	protein_coding	Lj4g3v3113040	Putative uncharacterized protein
MTR_1g064090		phenylalanine ammonia-lyase-like protein	-1.55624	1.05525e-29	5.00451e-29	-1	-1	-1.5056	2.77657e-26	2.00234e-24	-1	-1	-2.00572	1.52226e-43	1.19082e-41	-1	-1	1	28183314	28188012	-	2	1	2691	40.43	protein_coding	Lj5g3v0659760	Phenylalanine ammonia-lyase	AT2G37040	Phenylalanine ammonia-lyase 1
MTR_4g131060		CBL-interacting kinase	-0.954235	1.48102e-20	5.42412e-20	0	0	1.0939	2.85415e-26	2.05188e-24	1	1	1.02574	2.16019e-23	7.3418e-22	1	1	4	54658657	54660685	+	1	1	2029	39.38	protein_coding	Lj4g3v1983340	Protein kinase	AT4G30960	CBL-interacting serine/threonine-protein kinase 6
MTR_7g092740		polygalacturonase inhibitor	-2.04236	3.3772e-31	1.65469e-30	-1	-1	-3.40096	2.86357e-26	2.05225e-24	-1	-1	-2.83518	1.71701e-20	5.05401e-19	-1	-1	7	36787571	36789043	-	1	1	1473	39.51	protein_coding	Lj1g3v4315310	Uncharacterized protein (Fragment)	AT5G06860	Polygalacturonase inhibitor 1
MTR_1g056840		E3 ubiquitin-protein ligase PUB23-like protein	-1.56323	2.26525e-25	9.63953e-25	-1	-1	-2.09094	3.11885e-26	2.22828e-24	-1	-1	-2.92425	6.14652e-41	4.37788e-39	-1	-1	1	24889606	24891277	-	2	1	1594	33.44	protein_coding	Lj1g3v4752550	Uncharacterized protein	AT3G52450	E3 ubiquitin-protein ligase PUB22
MTR_2g087288		aluminum activated malate transporter family protein	2.75177	1.38846e-40	8.29443e-40	1	1	-2.15209	3.28065e-26	2.33665e-24	-1	-1	-2.67849	2.14084e-36	1.26353e-34	-1	-1	2	36693361	36696309	-	6	1	1585	34.45	protein_coding
MTR_8g028475		late embryogenesis abundant protein	1.46877	1.59271e-27	7.16892e-27	1	1	-1.44934	3.29479e-26	2.33951e-24	-1	-1	-2.36626	3.24503e-60	4.23082e-58	-1	-1	8	10812975	10813944	-	1	1	970	36.08	protein_coding	Lj0g3v0284229	Putative uncharacterized protein
MTR_1g115820		chalcone-flavanone isomerase family protein	-1.72963	1.73796e-51	1.27567e-50	-1	-1	-1.2359	3.85093e-26	2.72601e-24	-1	-1	-1.69768	2.63538e-46	2.30366e-44	-1	-1	1	52317577	52318974	+	2	2	1263	37.69	protein_coding	Lj5g3v2288890
MTR_1g115820		chalcone-flavanone isomerase family protein	-1.72963	1.73796e-51	1.27567e-50	-1	-1	-1.2359	3.85093e-26	2.72601e-24	-1	-1	-1.69768	2.63538e-46	2.30366e-44	-1	-1	1	52317577	52318974	+	2	2	1263	37.69	protein_coding	Lj5g3v2288870
MTR_8g086820		DUF1685 family protein	0.338606	0.00223584	0.00346703	0	0	-1.23234	4.34954e-26	3.06955e-24	-1	-1	-2.42706	1.41473e-82	3.66829e-80	-1	-1	8	35968348	35969363	-	1	1	1015	32.81	protein_coding	Lj4g3v2606080	Predicted protein	AT2G42760	unknown protein; CONTAINS InterPro DOMAIN/s: Protein of unknown function DUF1685 (InterPro:IPR012881); Has 170 Blast hits to 164 proteins in 34 species: Archae - 0; Bacteria - 1; Metazoa - 26; Fungi - 10; Plants - 107; Viruses - 0; Other Eukaryotes /.../source: NCBI BLink).
MTR_3g091190		phosphomevalonate kinase	1.5427	2.59869e-35	1.38884e-34	1	1	-1.31373	4.81356e-26	3.38667e-24	-1	-1	-1.56454	1.06554e-35	6.0865e-34	-1	-1	3	41448415	41453682	-	10	1	2049	41.04	protein_coding	Lj1g3v0968900	Phosphomevalonate kinase	AT1G31910	GHMP kinase family protein
MTR_3g116270		BURP domain protein	-4.291	2.67149e-135	5.12043e-134	-1	-1	1.70139	5.34981e-26	3.75251e-24	1	1	2.08202	8.00537e-38	5.02011e-36	1	1	3	54380960	54383457	-	2	1	2075	39.28	protein_coding
MTR_5g064840		phage capsid scaffolding protein (GPO) serine peptidase	0.616697	8.49265e-06	1.61824e-05	0	0	-1.58109	5.56217e-26	3.88964e-24	-1	-1	-1.57947	3.49961e-26	1.3642e-24	-1	-1	5	27243284	27245453	+	4	2	681	37	protein_coding
MTR_1g050382		zinc finger, C3HC4 type (RING finger) protein	5.43188	3.07499e-47	2.08465e-46	1	1	-3.06152	7.64973e-26	5.33332e-24	-1	-1	-5.74557	1.22548e-51	1.22959e-49	-1	-1	1	19317347	19318768	+	3	1	677	36.63	protein_coding
MTR_4g066630		glycoside hydrolase family 1 protein	-0.388801	0.0171602	0.0240631	0	0	-1.86112	8.89507e-26	6.18288e-24	-1	-1	-3.04127	2.28786e-56	2.66651e-54	-1	-1	4	25178813	25181339	-	7	4	2019	32.44	protein_coding	Lj3g3v3281690		AT5G42260	Beta-glucosidase 12
MTR_4g066630		glycoside hydrolase family 1 protein	-0.388801	0.0171602	0.0240631	0	0	-1.86112	8.89507e-26	6.18288e-24	-1	-1	-3.04127	2.28786e-56	2.66651e-54	-1	-1	4	25178813	25181339	-	7	4	2019	32.44	protein_coding	Lj3g3v3281690		AT5G44640	Beta-glucosidase 13
MTR_4g097940		basic helix loop helix (bHLH) DNA-binding family protein	0.996377	1.36642e-12	3.77323e-12	0	0	-1.53761	9.66319e-26	6.69662e-24	-1	-1	-2.55555	1.24169e-59	1.59192e-57	-1	-1	4	40439726	40442807	-	4	1	2628	33.9	protein_coding	Lj0g3v0034169	Transcription factor bHLH19
MTR_7g085120		Nod factor-binding lectin-nucleotide phosphohydrolase	0.577112	8.78371e-07	1.79033e-06	0	0	-1.27609	1.03487e-25	7.15022e-24	-1	-1	-1.45006	1.92269e-32	9.8381e-31	-1	-1	7	32910182	32913617	+	9	1	1630	37.55	protein_coding	Lj1g3v3948070		AT5G18280	apyrase 2
MTR_8g020970		linoleate 13S-lipoxygenase 2-1, related protein	-0.716509	5.1903e-10	1.27449e-09	0	0	-1.23125	1.05908e-25	7.29561e-24	-1	-1	-1.6978	4.50907e-46	3.92663e-44	-1	-1	8	7436326	7443707	-	8	2	3957	36.85	protein_coding	Lj3g3v2576900	Lipoxygenase	AT1G17420	Lipoxygenase 3, chloroplastic
MTR_3g072610		AP2 domain class transcription factor	-1.96977	1.70685e-35	9.16661e-35	-1	-1	-2.49819	1.21302e-25	8.3312e-24	-1	-1	-1.34512	6.2892e-11	9.96128e-10	-1	-1	3	32669719	32670657	+	1	1	939	32.37	protein_coding	Lj1g3v0786360	TINY transcription factor	AT1G21910	Ethylene-responsive transcription factor ERF012
MTR_0133s0030		disease resistance protein RGA1	-2.75372	1.69432e-111	2.61362e-110	-1	-1	-1.36406	1.35015e-25	9.24554e-24	-1	-1	-1.40793	2.92424e-27	1.19863e-25	-1	-1	scaffold0133	10167	13892	-	2	1	3627	36.95	protein_coding	Lj1g3v2012980	Predicted protein (Fragment)
MTR_2g089930		wound-responsive family protein	1.34682	3.37574e-36	1.83558e-35	1	1	-1.12133	1.40831e-25	9.61529e-24	-1	-1	-0.944483	5.63034e-19	1.51612e-17	0	0	2	38024713	38025510	+	1	1	798	32.83	protein_coding	Lj3g3v2769310	Uncharacterized protein	AT4G10265	Wound-responsive family protein
MTR_8g107300		jasmonate zim-domain protein	1.32578	2.15809e-07	4.57152e-07	1	1	-2.9729	1.72983e-25	1.17756e-23	-1	-1	-4.72483	7.01331e-46	6.03903e-44	-1	-1	8	45336413	45337723	-	3	2	1116	34.5	protein_coding	Lj6g3v1946320	Jasmonate ZIM domain protein f
MTR_7g056393		2OG-Fe(II) oxygenase family oxidoreductase	-1.43535	5.97557e-21	2.2163e-20	-1	-1	-2.34255	1.94126e-25	1.3176e-23	-1	-1	-2.94574	8.85527e-33	4.62337e-31	-1	-1	7	19890104	19892266	+	3	1	1298	37.67	protein_coding	Lj6g3v0086440	1-aminocyclopropane-1-carboxylate oxidase-like protein	AT1G06620	1-aminocyclopropane-1-carboxylate oxidase homolog 1
MTR_4g023030		GDP-fucose protein O-fucosyltransferase	-1.02426	1.60434e-18	5.52918e-18	-1	-1	-1.28731	2.16025e-25	1.46194e-23	-1	-1	-1.13482	1.60623e-20	4.74608e-19	-1	-1	4	7746618	7750718	+	6	1	2511	37.87	protein_coding	Lj3g3v0893750	Growth regulator like protein	AT2G44500	O-fucosyltransferase family protein
MTR_1g082480		basic helix loop helix (BHLH) DNA-binding family protein	-2.06993	1.00089e-70	9.82876e-70	-1	-1	1.24627	2.81449e-25	1.89912e-23	1	1	1.29206	2.15221e-27	8.88488e-26	1	1	1	36674657	36677044	-	2	2	2152	32.99	protein_coding	Lj6g3v0468630
MTR_1g076150		myb-related transcription factor LBM1	-0.15075	0.233018	0.27335	0	0	-1.35122	2.94741e-25	1.98302e-23	-1	-1	-1.87523	1.73821e-45	1.45335e-43	-1	-1	1	33730166	33733155	-	3	2	1675	32.78	protein_coding	Lj0g3v0165839	Uncharacterized protein	AT2G31180	myb domain protein 14
MTR_1g076150		myb-related transcription factor LBM1	-0.15075	0.233018	0.27335	0	0	-1.35122	2.94741e-25	1.98302e-23	-1	-1	-1.87523	1.73821e-45	1.45335e-43	-1	-1	1	33730166	33733155	-	3	2	1675	32.78	protein_coding	Lj0g3v0165839	Uncharacterized protein
MTR_4g052320		short-chain dehydrogenase/reductase	2.8056	3.84125e-36	2.08428e-35	1	1	-2.31118	3.27296e-25	2.19564e-23	-1	-1	-3.87268	1.60494e-47	1.46973e-45	-1	-1	4	18933642	18934682	-	1	1	1041	39.77	protein_coding	Lj3g3v2971760	Putative uncharacterized protein	AT3G51680	Short-chain dehydrogenase reductase 2a
MTR_2g045470		CBL-interacting kinase	0.411555	0.000197864	0.000338711	0	0	-1.17058	3.53004e-25	2.36124e-23	-1	-1	-0.74607	2.12489e-11	3.47527e-10	0	0	2	19958506	19965003	+	12	2	2501	35.11	protein_coding	Lj0g3v0267379	Uncharacterized protein	AT3G17510	CBL-interacting serine/threonine-protein kinase 1
MTR_2g040530		UDP-glucosyltransferase family protein	1.19592	1.36202e-17	4.56653e-17	1	1	-1.55585	3.60098e-25	2.40173e-23	-1	-1	-2.508	2.14447e-51	2.14234e-49	-1	-1	2	17781499	17783230	-	1	1	1732	41.51	protein_coding
MTR_8g465910		E3 ubiquitin-protein ligase RMA1H1-like protein	-0.580312	0.000811714	0.00131323	0	0	-1.88042	3.80636e-25	2.53139e-23	-1	-1	-1.24063	2.45806e-12	4.37016e-11	-1	-1	8	23514789	23517772	-	1	1	2984	31.17	protein_coding	Lj0g3v0263899	Uncharacterized protein
MTR_8g021190		DUF1677 family protein	-1.22934	8.22252e-26	3.54476e-25	-1	-1	-1.28211	3.95037e-25	2.61962e-23	-1	-1	-1.13574	1.62624e-20	4.79908e-19	-1	-1	8	7550942	7553157	-	1	1	2216	31.54	protein_coding	Lj3g3v2576730	Putative uncharacterized protein	AT1G72510	Protein of unknown function (DUF1677)
MTR_3g078740		L-ascorbate oxidase	0.979453	1.0114e-08	2.30953e-08	0	0	-1.99478	4.20559e-25	2.78087e-23	-1	-1	-2.94558	2.9383e-43	2.28307e-41	-1	-1	3	35534939	35542773	+	5	1	1794	39.58	protein_coding	Lj6g3v1028660	Uncharacterized protein	AT5G21105	Plant L-ascorbate oxidase
MTR_4g113600		plant/MSJ11-3 protein, putative	0.798156	9.20301e-13	2.56217e-12	0	0	-1.17798	4.85699e-25	3.20242e-23	-1	-1	-0.969856	8.254e-18	2.07041e-16	0	0	4	46709491	46710604	+	1	1	1114	36.98	protein_coding			AT3G15630	unknown protein; FUNCTIONS IN: molecular_function unknown; INVOLVED IN: biological_process unknown; LOCATED IN: chloroplast; EXPRESSED IN: 24 plant structures; EXPRESSED DURING: 15 growth stages; BEST Arabidopsis thaliana protein match is: unknown p /.../ (TAIR:AT1G52720.1); Has 61 Blast hits to 61 proteins in 13 species: Archae - 0; Bacteria - 0; Metazoa - 0; Fungi - 0; Plants - 61; Viruses - 0;…
MTR_1g084160		transcription factor bHLH147	0.873839	7.17733e-17	2.34539e-16	0	0	-1.1178	4.87981e-25	3.2083e-23	-1	-1	-1.182	6.56543e-28	2.77492e-26	-1	-1	1	37567595	37568579	+	1	1	985	41.32	protein_coding	Lj5g3v1529890
MTR_7g065160		Lipid transfer protein	-4.11611	6.36193e-177	1.74779e-175	-1	-1	1.37112	5.40372e-25	3.54266e-23	1	1	1.7526	2.46151e-39	1.63231e-37	1	1	7	23754468	23755721	-	2	1	763	36.17	protein_coding	Lj0g3v0164769	Putative uncharacterized protein	AT5G05960	Bifunctional inhibitor/lipid-transfer protein/seed storage 2S albumin superfamily protein
MTR_5g018720		DUF4228 domain protein	1.38506	4.5358e-22	1.74106e-21	1	1	-1.56409	5.43711e-25	3.55445e-23	-1	-1	-0.651634	2.8355e-06	2.54709e-05	0	0	5	6991993	6992709	+	1	1	717	41.14	protein_coding	Lj2g3v1828650	Predicted protein	AT4G37240	unknown protein; FUNCTIONS IN: molecular_function unknown; INVOLVED IN: N-terminal protein myristoylation; LOCATED IN: cellular_component unknown; EXPRESSED IN: 22 plant structures; EXPRESSED DURING: 13 growth stages; BEST Arabidopsis thaliana prote /.../ch is: unknown protein (TAIR:AT2G23690.1); Has 30201 Blast hits to 17322 proteins in 780 species: Archae - 12; Bacteria - 1396; Metazoa - 17338;…
MTR_6g066210		Kunitz type trypsin inhibitor / Alpha-fucosidase	-0.147242	0.26089	0.303318	0	0	-1.52156	8.46826e-25	5.5204e-23	-1	-1	-2.24581	5.13667e-46	4.43966e-44	-1	-1	6	24566372	24567281	+	1	1	910	35.16	protein_coding
MTR_3g107500		rare lipoprotein A-like double-psi beta-barrel protein	-1.98507	6.80645e-23	2.6873e-22	-1	-1	-4.20893	9.29724e-25	6.04373e-23	-1	-1	-3.69458	5.60616e-21	1.70677e-19	-1	-1	3	49581018	49581905	-	3	1	690	35.94	protein_coding	Lj0g3v0337709	EG45-like domain containing protein
MTR_2g102660		drug resistance transporter-like ABC domain protein	-0.983756	1.0741e-12	2.98244e-12	0	0	-1.45916	9.7335e-25	6.30955e-23	-1	-1	-2.21324	1.21583e-51	1.22523e-49	-1	-1	2	44220748	44227634	-	20	1	4698	40.7	protein_coding	Lj3g3v0128220	Pleiotropic drug resistance protein	AT1G15520	ABC transporter G family member 40
MTR_8g024790		basic helix loop helix (bHLH) family transcription factor	0.933917	2.33985e-10	5.84064e-10	0	0	-1.59443	1.11313e-24	7.19541e-23	-1	-1	-3.0779	1.11741e-69	2.03043e-67	-1	-1	8	9212700	9214341	-	1	1	1642	35.26	protein_coding
MTR_6g016635		proline dehydrogenase	-2.4658	2.52951e-47	1.7199e-46	-1	-1	-3.14755	1.49207e-24	9.61803e-23	-1	-1	-2.91658	1.9074e-21	5.94827e-20	-1	-1	6	6324968	6329105	-	4	1	1912	36.56	protein_coding	Lj0g3v0134869	Uncharacterized protein	AT5G38710	Proline dehydrogenase 2, mitochondrial
MTR_5g014640		basic helix loop helix (bHLH) DNA-binding family protein	0.507304	0.000211144	0.000360531	0	0	-1.47661	1.90509e-24	1.22462e-22	-1	-1	-2.78363	3.21052e-69	5.74335e-67	-1	-1	5	4946425	4949558	+	4	1	1736	35.77	protein_coding
MTR_4g052460		F-box plant-like protein	-3.03518	1.02879e-94	1.34588e-93	-1	-1	-1.9907	2.56309e-24	1.64301e-22	-1	-1	-2.65556	5.3698e-36	3.12138e-34	-1	-1	4	18992755	18994185	-	1	1	1431	40.6	protein_coding	Lj0g3v0245429	F-box GID2-like protein
MTR_3g083810		purple acid phosphatase superfamily protein	0.0233128	0.913355	0.925426	0	0	-2.95141	2.71408e-24	1.73498e-22	-1	-1	-3.47614	1.09505e-28	4.85037e-27	-1	-1	3	37807919	37812501	-	7	1	2211	37.27	protein_coding	Lj0g3v0332219	Uncharacterized protein	AT3G07130	Purple acid phosphatase 15
MTR_4g087810		phospholipase A1	2.70559	2.28497e-41	1.38582e-40	1	1	-1.98764	2.89185e-24	1.84351e-22	-1	-1	-3.66051	3.68298e-62	5.08934e-60	-1	-1	4	34547417	34549288	-	3	1	1622	36	protein_coding	Lj6g3v1995890	Uncharacterized protein	AT4G18550	Phospholipase A1-IIgamma
MTR_5g056550		alpha/beta-hydrolase superfamily protein	0.61245	2.82257e-05	5.18189e-05	0	0	-1.60143	3.68561e-24	2.34305e-22	-1	-1	-1.88946	5.99977e-32	3.01649e-30	-1	-1	5	23286650	23290683	+	6	4	2508	34.45	protein_coding	Lj0g3v0194809	Uncharacterized protein	AT1G77420	alpha/beta-Hydrolases superfamily protein
MTR_5g056550		alpha/beta-hydrolase superfamily protein	0.61245	2.82257e-05	5.18189e-05	0	0	-1.60143	3.68561e-24	2.34305e-22	-1	-1	-1.88946	5.99977e-32	3.01649e-30	-1	-1	5	23286650	23290683	+	6	4	2508	34.45	protein_coding	Lj0g3v0247169	Uncharacterized protein	AT1G77420	alpha/beta-Hydrolases superfamily protein
MTR_5g017260		triacylglycerol lipase-like protein	1.45164	3.71447e-32	1.86183e-31	1	1	-1.24304	3.72913e-24	2.36421e-22	-1	-1	-2.28206	1.16354e-71	2.2191e-69	-1	-1	5	6285069	6290691	+	5	1	1914	35.53	protein_coding	Lj2g3v1879760	Uncharacterized protein	AT5G42930	alpha/beta-Hydrolases superfamily protein
MTR_2g034090		ATP:citrate lyase	0.316544	0.0283211	0.0386017	0	0	-1.49801	3.80393e-24	2.40502e-22	-1	-1	-2.10067	4.09708e-44	3.24908e-42	-1	-1	2	13008447	13014494	-	16	1	3441	38.39	protein_coding	Lj6g3v1915820	Uncharacterized protein	AT3G06650	ATP-citrate synthase beta chain protein 1
MTR_5g031310		cinnamyl alcohol dehydrogenase-like protein	-1.71689	3.64287e-35	1.94149e-34	-1	-1	-1.65182	3.81999e-24	2.40858e-22	-1	-1	-2.40419	7.88039e-43	5.943e-41	-1	-1	5	13425357	13427387	-	5	1	1402	38.59	protein_coding	Lj4g3v2775530	Cinnamyl-alcohol dehydrogenase	AT4G37980	Cinnamyl alcohol dehydrogenase 7
MTR_4g011060		plant/F18B13-26 protein	-0.834315	1.21791e-08	2.76848e-08	0	0	-1.75663	4.57771e-24	2.87847e-22	-1	-1	-1.45333	6.01474e-18	1.52698e-16	-1	-1	4	2600575	2600967	-	2	1	357	45.94	protein_coding	Lj3g3v2213630	At1g80180/F18B13_26
MTR_5g080680		protein phosphatase 2C-like protein	-0.0706438	0.530605	0.575331	0	0	1.13706	5.1368e-24	3.22125e-22	1	1	1.44638	9.71908e-38	6.04548e-36	1	1	5	34535790	34538105	+	4	2	1738	40.45	protein_coding	Lj0g3v0286019	Uncharacterized protein	AT1G07430	Protein phosphatase 2C 3
MTR_5g080680		protein phosphatase 2C-like protein	-0.0706438	0.530605	0.575331	0	0	1.13706	5.1368e-24	3.22125e-22	1	1	1.44638	9.71908e-38	6.04548e-36	1	1	5	34535790	34538105	+	4	2	1738	40.45	protein_coding	Lj0g3v0286019	Uncharacterized protein	AT3G11410	Protein phosphatase 2C 37
MTR_6g086365		arabinogalactan protein	-0.708261	1.20405e-07	2.58691e-07	0	0	-1.56381	5.80033e-24	3.62749e-22	-1	-1	-2.66329	2.14218e-53	2.24705e-51	-1	-1	6	32459573	32461334	-	2	1	267	39.33	protein_coding	Lj2g3v0777220	Uncharacterized protein
MTR_4g095450		class III peroxidase	-0.848329	2.47991e-11	6.47313e-11	0	0	-1.32068	5.89011e-24	3.67368e-22	-1	-1	-1.66376	2.65649e-36	1.55594e-34	-1	-1	4	39800287	39803474	+	4	1	1411	35.58	protein_coding	Lj1g3v2938380	Uncharacterized protein	AT5G67400	Peroxidase 73
MTR_1g025340		DUF668 family protein	-3.01692	2.49418e-67	2.34932e-66	-1	-1	-2.46462	6.11058e-24	3.80091e-22	-1	-1	-4.61809	4.06265e-45	3.34835e-43	-1	-1	1	8086924	8092881	+	12	1	2376	37.5	protein_coding	Lj5g3v0228130	Putative uncharacterized protein
MTR_1g090520		LRR receptor-like kinase family protein	-0.803928	7.95472e-06	1.51787e-05	0	0	-1.93876	6.38318e-24	3.9598e-22	-1	-1	-2.65405	2.81988e-40	1.94833e-38	-1	-1	1	40539174	40543053	+	2	1	3774	36.06	protein_coding	Lj0g3v0145189	Uncharacterized protein	AT1G73080	Leucine-rich repeat receptor-like protein kinase PEPR1
MTR_7g081720		LRR receptor-like kinase	-2.00241	8.62592e-73	8.7078e-72	-1	-1	-1.21372	6.68886e-24	4.13831e-22	-1	-1	-2.15814	6.40422e-63	9.0116e-61	-1	-1	7	31213447	31217402	+	2	1	3569	37.1	protein_coding
MTR_8g040640		hypothetical protein	5.55817	1.59539e-207	5.39837e-206	1	1	-1.24948	7.08424e-24	4.3712e-22	-1	-1	0.075193	0.516515	0.665529	0	0	8	15137347	15141619	+	7	2	2313	34.54	protein_coding	Lj1g3v3255670	Putative uncharacterized protein
MTR_1g040435		basic helix loop helix protein, putative	0.956601	4.50925e-07	9.36633e-07	0	0	-2.00897	9.20993e-24	5.66326e-22	-1	-1	-3.55382	2.70126e-58	3.35145e-56	-1	-1	1	14965347	14966757	+	3	1	1032	32.36	protein_coding
MTR_1g013700		CBL-interacting kinase	0.0140535	0.892246	0.907504	0	0	1.02485	9.22732e-24	5.66326e-22	1	1	0.930622	6.06535e-20	1.73016e-18	0	0	1	3292908	3294869	-	1	1	1962	34.86	protein_coding	Lj0g3v0278259	Uncharacterized protein (Fragment)	AT5G25110	CBL-interacting serine/threonine-protein kinase 25
MTR_4g088760		plant/F8B4-180 protein	-5.46766	4.98827e-273	2.69588e-271	-1	-1	-3.47475	9.96467e-24	6.0996e-22	-1	-1	-3.34295	8.83459e-22	2.79282e-20	-1	-1	4	35364703	35366870	-	3	1	1341	34.45	protein_coding	Lj6g3v2019770	Uncharacterized protein
MTR_6g039440		sesquiterpene synthase	-1.13188	7.29849e-09	1.68225e-08	-1	-1	-2.82457	1.3275e-23	8.10443e-22	-1	-1	-3.69196	1.26357e-30	6.03712e-29	-1	-1	6	14264699	14268159	-	7	1	1688	36.97	protein_coding	Lj0g3v0244769
MTR_4g124360		divergent CCT motif protein	0.601415	9.94507e-09	2.27253e-08	0	0	-1.09923	1.37709e-23	8.38497e-22	-1	-1	-1.58265	1.13836e-44	9.21755e-43	-1	-1	4	51431129	51433963	-	4	2	2305	34.45	protein_coding	Lj4g3v2215580	Predicted protein
MTR_4g075690		multi-copper oxidase-like protein	-0.459607	0.00145652	0.00230078	0	0	-1.50552	1.74804e-23	1.06157e-21	-1	-1	-1.59031	5.75993e-26	2.23023e-24	-1	-1	4	28938442	28942582	-	7	2	2537	36.74	protein_coding	Lj3g3v3553930	Uncharacterized protein	AT1G76160	SKU5 similar 5
MTR_3g070710		phosphoinositide-specific phospholipase C family protein	0.449194	0.0385377	0.0515678	0	0	-2.5481	2.16112e-23	1.30898e-21	-1	-1	-4.02969	2.47953e-41	1.79374e-39	-1	-1	3	31700346	31704949	+	9	1	1962	36.19	protein_coding	Lj0g3v0130579	Uncharacterized protein	AT2G40116	Phosphoinositide phospholipase C 6
MTR_5g094450		GRAS family transcription factor	-1.0105	3.25987e-25	1.38058e-24	-1	-1	-1.03462	2.16769e-23	1.30952e-21	-1	-1	-1.33319	6.96031e-37	4.18289e-35	-1	-1	5	41277425	41280345	-	1	1	2921	34.82	protein_coding	Lj6g3v0802140	Uncharacterized protein	AT5G48150	Scarecrow-like transcription factor PAT1
MTR_2g026080		auxin-responsive family protein	-0.120579	0.285323	0.329401	0	0	-1.14774	2.28827e-23	1.37876e-21	-1	-1	-1.64281	8.1492e-45	6.6218e-43	-1	-1	2	9411663	9414194	-	3	1	1594	39.4	protein_coding	Lj6g3v1753240	Uncharacterized protein	AT5G47530	Cytochrome b561 and DOMON domain-containing protein At5g47530
MTR_6g004220		MATE efflux family protein	-0.799264	2.41394e-07	5.0976e-07	0	0	-1.79994	2.82935e-23	1.70034e-21	-1	-1	-2.08344	2.796e-29	1.26516e-27	-1	-1	6	182341	186101	+	4	4	2360	35.47	protein_coding	Lj1g3v3256690	Uncharacterized protein
MTR_6g004220		MATE efflux family protein	-0.799264	2.41394e-07	5.0976e-07	0	0	-1.79994	2.82935e-23	1.70034e-21	-1	-1	-2.08344	2.796e-29	1.26516e-27	-1	-1	6	182341	186101	+	4	4	2360	35.47	protein_coding	Lj1g3v3256690	Uncharacterized protein	AT1G64820	MATE efflux family protein
MTR_8g096440		SAUR-like auxin-responsive family protein	2.29155	6.88065e-40	4.06203e-39	1	1	-1.69744	3.94458e-23	2.36439e-21	-1	-1	-3.32434	5.33912e-58	6.48478e-56	-1	-1	8	40465921	40466632	+	1	1	712	34.41	protein_coding	Lj4g3v2883340	Calmodulin binding protein, putative
MTR_5g012810		major intrinsic protein (MIP) family transporter	-3.55927	6.36882e-173	1.69129e-171	-1	-1	1.22099	4.1487e-23	2.4803e-21	1	1	1.46588	7.39415e-33	3.87807e-31	1	1	5	3928871	3930292	+	3	1	744	46.24	protein_coding	Lj2g3v2001440		AT5G47450	Aquaporin TIP2-3
MTR_5g066730		BTB/POZ domain plant protein	-0.959852	2.24991e-15	6.9824e-15	0	0	-1.21134	4.30787e-23	2.56881e-21	-1	-1	-0.481782	6.45896e-05	0.000431289	0	0	5	28179726	28188195	-	13	2	4897	37.23	protein_coding	Lj5g3v0279120	Kelch-like protein	AT2G30600	BTB/POZ domain-containing protein At2g30600
MTR_1g060490		GDSL-like lipase/acylhydrolase	-1.39203	2.29483e-28	1.05472e-27	-1	-1	-1.30804	4.52394e-23	2.69069e-21	-1	-1	-1.9725	3.33551e-47	3.01857e-45	-1	-1	1	26320337	26324005	+	4	1	1627	37.25	protein_coding	Lj5g3v0757260	Uncharacterized protein	AT5G03610	GDSL esterase/lipase At5g03610
MTR_8g095090		MACPF domain protein	-0.133395	0.256039	0.298137	0	0	-1.20076	4.60353e-23	2.731e-21	-1	-1	-1.45701	9.68506e-33	5.03383e-31	-1	-1	8	39766600	39772476	-	7	2	2832	39.87	protein_coding	Lj6g3v2275270	Uncharacterized protein	AT4G24290	MACPF domain-containing protein At4g24290
MTR_2g008226		UDP-glucosyltransferase family protein	0.997051	1.59771e-23	6.43911e-23	0	0	-1.00288	4.6306e-23	2.74001e-21	-1	-1	-1.8577	3.54051e-68	5.96382e-66	-1	-1	2	1356907	1358554	+	1	1	1648	35.25	protein_coding	Lj6g3v2218900	Uncharacterized protein
MTR_1g027680		stress-induced receptor-like kinase	-1.13728	5.94551e-13	1.66733e-12	-1	-1	-1.97909	5.50627e-23	3.24983e-21	-1	-1	-3.05372	4.78225e-41	3.42733e-39	-1	-1	1	9231851	9234544	+	4	1	2155	36.75	protein_coding	Lj0g3v0275229	Predicted protein (Fragment)
MTR_2g054940		3-ketoacyl-CoA synthase-like protein	0.189307	0.0716204	0.0917653	0	0	-1.08245	6.0043e-23	3.53472e-21	-1	-1	-1.53977	5.00548e-43	3.85006e-41	-1	-1	2	23498653	23501338	-	1	1	2686	37.9	protein_coding	Lj3g3v3363310	3-ketoacyl-CoA synthase	AT2G26640	3-ketoacyl-CoA synthase 11
MTR_3g099490		hypothetical protein	-1.42622	8.89403e-31	4.31736e-30	-1	-1	-1.44431	6.47984e-23	3.80497e-21	-1	-1	-2.04185	1.53723e-39	1.02528e-37	-1	-1	3	45608714	45609431	-	1	1	718	34.26	protein_coding
MTR_8g075420		rhodanese-related sulfurtransferase	-1.77563	1.26304e-46	8.43379e-46	-1	-1	1.24772	7.19166e-23	4.21223e-21	1	1	0.796905	5.5923e-10	8.16278e-09	0	0	8	31896095	31898147	-	6	2	1074	36.03	protein_coding	Lj2g3v1691110	Uncharacterized protein	AT5G66170	Thiosulfate sulfurtransferase 18
MTR_3g016290		transmembrane protein, putative	7.58077	1.47576e-276	8.12795e-275	1	1	-1.22152	7.4093e-23	4.32872e-21	-1	-1	-1.4388	9.94511e-31	4.77138e-29	-1	-1	3	4859855	4860833	-	1	1	979	36.57	protein_coding
MTR_2g039320		DUF4408 domain protein	-0.753126	1.3284e-06	2.67174e-06	0	0	-1.71501	7.86707e-23	4.58456e-21	-1	-1	-0.619689	0.000138725	0.000857648	0	0	2	17235644	17236881	+	1	1	1238	37	protein_coding
MTR_1g105020		2-hydroxyisoflavanone dehydratase	-0.614766	2.44638e-08	5.47524e-08	0	0	-1.11142	9.90226e-23	5.75603e-21	-1	-1	-1.8373	3.4748e-56	4.02955e-54	-1	-1	1	47332488	47333970	+	1	1	1483	35.33	protein_coding	Lj5g3v2057520	Uncharacterized protein
MTR_2g008240		beta-xylosidase/alpha-L-arabinofuranosidase-like protein	1.32123	4.61967e-23	1.83428e-22	1	1	-1.3164	1.06146e-22	6.15462e-21	-1	-1	-1.48468	3.18169e-28	1.37498e-26	-1	-1	2	1367059	1371918	-	7	1	2823	39.07	protein_coding	Lj6g3v2218790	Uncharacterized protein	AT5G64570	Beta-D-xylosidase 4
MTR_7g062150		haloacid dehalogenase-like hydrolase	1.21303	3.75324e-23	1.49488e-22	1	1	-1.21568	1.0786e-22	6.23828e-21	-1	-1	-1.59347	1.08171e-36	6.41714e-35	-1	-1	7	22557844	22561544	-	8	2	2464	30.28	protein_coding	Lj0g3v0169769	Uncharacterized protein	AT5G02230	Haloacid dehalogenase-like hydrolase (HAD) superfamily protein
MTR_3g094040		expansin A10	0.105656	0.511941	0.557057	0	0	1.53268	1.08394e-22	6.2535e-21	1	1	0.781958	7.1623e-07	7.15827e-06	0	0	3	42965158	42967247	+	3	1	1343	39.76	protein_coding	Lj6g3v0315120	Uncharacterized protein	AT2G40610	Expansin-A8
MTR_7g074240		EF hand calcium-binding family protein	0.659164	2.12064e-07	4.49509e-07	0	0	-1.30361	1.142e-22	6.57206e-21	-1	-1	-2.06818	1.19904e-49	1.15293e-47	-1	-1	7	27739752	27741547	-	2	1	1246	37.32	protein_coding	Lj1g3v2560500	Uncharacterized protein	AT4G20780	Calcium-binding protein CML42
MTR_7g013710		transmembrane protein, putative	1.7408	2.64398e-10	6.58626e-10	1	1	-3.09571	1.20785e-22	6.93371e-21	-1	-1	-4.14513	2.35948e-31	1.16098e-29	-1	-1	7	3979443	3980069	-	1	1	627	35.73	protein_coding
MTR_8g078200		GNS1/SUR4 membrane family protein	2.71385	1.40914e-59	1.17907e-58	1	1	-1.52892	1.36134e-22	7.79547e-21	-1	-1	-1.68521	1.32211e-26	5.23334e-25	-1	-1	8	33325757	33327191	-	1	1	1435	40.07	protein_coding	Lj2g3v1815190	Uncharacterized protein	AT4G36830	Elongation of fatty acids protein 3-like
MTR_8g075510		pathogenesis-related thaumatin family protein	0.879326	3.40066e-08	7.54805e-08	0	0	-1.70998	1.57642e-22	9.0047e-21	-1	-1	-2.07914	1.60513e-30	7.62173e-29	-1	-1	8	31934282	31936698	-	3	2	1884	35.72	protein_coding	Lj2g3v1693180	Uncharacterized protein	AT4G38660	Pathogenesis-related thaumatin superfamily protein
MTR_7g073200		RING-H2 finger protein ATL1L	0.778431	8.34142e-05	0.000147494	0	0	1.62813	1.87844e-22	1.07034e-20	1	1	0.974312	2.17517e-08	2.63775e-07	0	0	7	27331343	27332974	+	1	1	1632	34.13	protein_coding	Lj1g3v2492550	Ring finger protein	AT3G10910	RING-H2 finger protein ATL72
MTR_2g080030		hypothetical protein	-1.32557	1.04356e-22	4.09143e-22	-1	-1	-1.52866	2.13781e-22	1.21513e-20	-1	-1	-1.49849	8.3444e-22	2.64148e-20	-1	-1	2	33772819	33773857	+	1	1	1039	33.21	protein_coding	Lj3g3v0669000	Uncharacterized protein	AT3G15518	unknown protein; FUNCTIONS IN: molecular_function unknown; INVOLVED IN: biological_process unknown; LOCATED IN: cellular_component unknown; Has 30201 Blast hits to 17322 proteins in 780 species: Archae - 12; Bacteria - 1396; Metazoa - 17338; Fungi - /.../ Plants - 5037; Viruses - 0; Other Eukaryotes - 2996 (source: NCBI BLink).
MTR_7g113660		mevalonate kinase	1.57687	1.26007e-31	6.24137e-31	1	1	-1.31182	2.26046e-22	1.28168e-20	-1	-1	-1.80439	3.64814e-39	2.39852e-37	-1	-1	7	46839409	46843830	-	3	2	1940	38.45	protein_coding	Lj1g3v4943880	Uncharacterized protein	AT5G27450	Mevalonate kinase
MTR_7g088820		nitrate transporter 1	-2.47501	1.52685e-110	2.33655e-109	-1	-1	-1.16788	2.36844e-22	1.33962e-20	-1	-1	-1.37873	5.83384e-30	2.70336e-28	-1	-1	7	34657624	34663263	-	2	3	3847	32.54	protein_coding	Lj1g3v4082090	Peptide transporter PTR2	AT1G68570	Protein NRT1/ PTR FAMILY 3.1
MTR_3g102980		C2H2-type zinc finger protein	-1.29626	8.17008e-28	3.69979e-27	-1	-1	-1.16598	2.42241e-22	1.3668e-20	-1	-1	-1.66966	9.69462e-43	7.28738e-41	-1	-1	3	47435455	47436584	-	1	1	1130	42.21	protein_coding	Lj1g3v1720190	C2H2 zinc-finger protein (Fragment)	AT1G27730	Zinc finger protein ZAT10
MTR_2g435490		CAP, cysteine-rich secretory protein, antigen 5	-6.09615	6.3999e-225	2.50748e-223	-1	-1	-2.32004	2.53391e-22	1.42622e-20	-1	-1	-1.51424	3.54572e-12	6.21912e-11	-1	-1	2	13713148	13713958	+	1	1	811	38.35	protein_coding	Lj6g3v2170740	Uncharacterized protein	AT2G14610	Pathogenesis-related protein 1
MTR_8g031270		calcium-dependent lipid-binding (CaLB domain) family protein	0.285172	0.00490652	0.00732771	0	0	-1.00728	2.84603e-22	1.598e-20	-1	-1	-1.31923	2.16685e-36	1.27562e-34	-1	-1	8	11702150	11707401	-	1	1	5252	38.1	protein_coding	Lj2g3v2017630	Glutathione peroxidase	AT4G11610	C2 calcium/lipid-binding plant phosphoribosyltransferase family protein
MTR_4g092820		glutamyl-tRNA reductase family protein	-0.211423	0.0435067	0.0576981	0	0	-1.09384	2.89961e-22	1.62176e-20	-1	-1	-1.57012	9.71787e-42	7.14202e-40	-1	-1	4	36827280	36829890	+	3	1	2285	41.62	protein_coding	Lj4g3v0409480	Glutamyl-tRNA reductase	AT1G58290	Glutamyl-tRNA reductase 1, chloroplastic
MTR_6g008500		cytochrome P450 family 82 protein	-1.74271	5.14136e-67	4.8211e-66	-1	-1	-1.01718	2.9024e-22	1.62176e-20	-1	-1	-1.05244	7.11753e-24	2.47366e-22	-1	-1	6	2294908	2297955	+	2	1	1930	36.37	protein_coding	Lj2g3v1022160	Uncharacterized protein
MTR_4g133620		auxin-responsive family protein	-1.97878	2.20566e-72	2.21304e-71	-1	-1	-1.09941	3.15761e-22	1.7601e-20	-1	-1	-1.48082	6.70709e-38	4.21743e-36	-1	-1	4	55894449	55896778	-	2	1	1871	38.43	protein_coding	Lj4g3v0119950	Uncharacterized protein	AT5G47530	Cytochrome b561 and DOMON domain-containing protein At5g47530
MTR_5g089820		DUF4228 domain protein	-0.159607	0.223864	0.263456	0	0	-1.34081	3.18603e-22	1.77166e-20	-1	-1	-2.24273	7.34781e-54	7.81407e-52	-1	-1	5	39064158	39064993	-	1	1	836	33.01	protein_coding	Lj0g3v0305019	Uncharacterized protein
MTR_4g099260		high-affinity potassium transporter	-5.57091	0	0	-1	-1	1.20772	3.2399e-22	1.79729e-20	1	1	1.25896	3.9898e-24	1.4165e-22	1	1	4	41128739	41133225	-	9	1	2448	37.46	protein_coding	Lj4g3v2641090	Potassium transporter	AT4G13420	Potassium transporter 5
MTR_0007s0330		transcription factor	-1.79558	1.05713e-17	3.55721e-17	-1	-1	-3.50654	3.37744e-22	1.86909e-20	-1	-1	-5.42772	2.78394e-29	1.26218e-27	-1	-1	scaffold0007	192795	196183	-	5	2	648	34.88	protein_coding	Lj2g3v0463790	Putative uncharacterized protein
MTR_7g086380		2-aminoethanethiol dioxygenase-like protein	5.47898	3.53335e-173	9.41561e-172	1	1	-1.5392	3.53774e-22	1.95312e-20	-1	-1	-0.97794	3.90765e-10	5.78798e-09	0	0	7	33527189	33529548	+	5	1	1352	34.32	protein_coding	Lj1g3v3976010	2-aminoethanethiol dioxygenase
MTR_5g090940		disease resistance protein (TIR-NBS-LRR class)	3.2585	4.18264e-35	2.22454e-34	1	1	-2.45608	4.85696e-22	2.67504e-20	-1	-1	-4.18351	1.53759e-44	1.23634e-42	-1	-1	5	39619088	39625198	+	5	1	5131	39.13	protein_coding
MTR_4g028960		plant U-box protein	-2.07815	1.21528e-32	6.16104e-32	-1	-1	-2.02873	6.52846e-22	3.58708e-20	-1	-1	-1.93738	1.60208e-20	4.73988e-19	-1	-1	4	9961445	9963753	-	1	1	2309	41.92	protein_coding	Lj3g3v1421810	Uncharacterized protein	AT5G01830	U-box domain-containing protein 16
MTR_2g027780		zinc finger, C3HC4 type (RING finger) protein	-1.6298	2.66452e-23	1.06678e-22	-1	-1	1.60751	7.38017e-22	4.04542e-20	1	1	1.81952	1.80236e-28	7.89244e-27	1	1	2	10188015	10192101	+	3	1	2076	41.09	protein_coding	Lj6g3v1695010
MTR_6g008560		sesquiterpene synthase	-2.18225	1.39837e-22	5.45842e-22	-1	-1	-3.0264	7.53025e-22	4.1179e-20	-1	-1	-4.18792	4.79645e-30	2.2316e-28	-1	-1	6	2325561	2329180	+	5	2	2607	33.56	protein_coding	Lj0g3v0244769
MTR_4g123870		Pti1-like kinase	-1.43347	2.4441e-32	1.23096e-31	-1	-1	-1.19792	8.08264e-22	4.40953e-20	-1	-1	-1.49646	1.68299e-32	8.63277e-31	-1	-1	4	51057855	51061071	+	7	2	2053	36.39	protein_coding	Lj4g3v2249090	Pti1 kinase-like protein	AT1G48210	Protein kinase superfamily protein
MTR_7g074010		LRR receptor-like kinase	-0.76552	1.61714e-07	3.45257e-07	0	0	-1.45878	8.55043e-22	4.65373e-20	-1	-1	-1.67262	8.25527e-28	3.46376e-26	-1	-1	7	27624096	27633356	+	18	3	4687	35.42	protein_coding	Lj2g3v2448220	Putative uncharacterized protein	AT5G01950	Leucine-rich repeat protein kinase family protein
MTR_3g110180		casein kinase I-like protein	-0.229083	0.0295788	0.0402399	0	0	-1.03461	8.67714e-22	4.71159e-20	-1	-1	-1.02889	1.15425e-21	3.63888e-20	-1	-1	3	51172684	51178684	+	14	2	2324	39.07	protein_coding	Lj1g3v2065420	Uncharacterized protein	AT4G28860	casein kinase I-like 4
MTR_5g097940		aldo/keto reductase family oxidoreductase	-0.71365	3.25526e-08	7.23367e-08	0	0	-1.49531	8.74495e-22	4.73726e-20	-1	-1	-2.06191	1.82718e-35	1.03348e-33	-1	-1	5	42889718	42890852	+	3	1	939	39.19	protein_coding	Lj2g3v3339170	Polyketide reductase	AT1G59960	NAD(P)-linked oxidoreductase superfamily protein
MTR_5g014520		basic helix loop helix (bHLH) DNA-binding family protein	1.5914	7.95456e-22	3.03067e-21	1	1	-1.61171	9.65641e-22	5.21876e-20	-1	-1	-2.98391	4.66355e-59	5.84896e-57	-1	-1	5	4891290	4895606	+	4	1	1413	35.74	protein_coding	Lj2g3v1984620	Putative basic helix-loop-helix protein BHLH17
MTR_6g087910		sugar porter (SP) family MFS transporter	0.958577	4.80758e-17	1.57928e-16	0	0	1.01776	1.02604e-21	5.53221e-20	1	1	1.2987	7.50205e-35	4.17168e-33	1	1	6	33079310	33086805	+	13	1	4103	35.85	protein_coding	Lj2g3v0810990		AT1G67300	Probable plastidic glucose transporter 2
MTR_0339s0030		thylakoid lumenal 16.5 kDa protein	3.30648	1.12907e-34	5.95013e-34	1	1	-2.3154	1.13715e-21	6.11704e-20	-1	-1	-2.5821	2.47281e-24	8.87482e-23	-1	-1	scaffold0339	14781	17495	+	4	1	1039	36.38	protein_coding	Lj4g3v1880950	Predicted protein (Fragment)	AT4G02530	Thylakoid lumenal 16.5 kDa protein, chloroplastic
MTR_1g045550		ammonium transporter 1 protein	-0.941525	7.19431e-18	2.43436e-17	0	0	-1.10657	1.16646e-21	6.26011e-20	-1	-1	-1.39483	9.01639e-33	4.69687e-31	-1	-1	1	17089551	17091732	-	2	1	2071	41.86	protein_coding	Lj5g3v1314550	Ammonium transporter	AT4G13510	Ammonium transporter 1 member 1
MTR_8g089895		homeobox associated leucine zipper protein	-1.97063	6.78491e-69	6.52398e-68	-1	-1	1.07789	1.34548e-21	7.20412e-20	1	1	1.08165	7.20316e-22	2.28648e-20	1	1	8	37518558	37521644	+	3	1	2262	35.01	protein_coding	Lj0g3v0168929	Homeodomain-leucine zipper protein
MTR_4g061130		MAP kinase I	-0.667916	3.73962e-09	8.75335e-09	0	0	-1.09809	1.35578e-21	7.24243e-20	-1	-1	-1.60499	5.02174e-43	3.85006e-41	-1	-1	4	22570872	22573777	-	7	1	1071	42.2	protein_coding	Lj4g3v0510090	Mitogen-activated protein kinase 2	AT3G45640	Mitogen-activated protein kinase 3
MTR_2g011210		G-type lectin S-receptor-like Serine/Threonine-kinase	-0.364695	0.00160488	0.00252512	0	0	-1.24624	1.36222e-21	7.26005e-20	-1	-1	-2.22239	1.88454e-54	2.03222e-52	-1	-1	2	2697582	2701158	-	7	1	2722	38.32	protein_coding	Lj6g3v2130160	Uncharacterized protein	AT4G21390	G-type lectin S-receptor-like serine/threonine-protein kinase B120
MTR_2g008390		somatic embryogenesis receptor kinase	-0.106645	0.412273	0.460415	0	0	-1.3018	1.51941e-21	8.07916e-20	-1	-1	-1.70692	1.01608e-34	5.63656e-33	-1	-1	2	1444370	1449983	+	11	1	2343	39.74	protein_coding	Lj0g3v0065639	Uncharacterized protein	AT4G33430	BRASSINOSTEROID INSENSITIVE 1-associated receptor kinase 1
MTR_1g090920		glycosyltransferase family protein	1.10791	1.76391e-24	7.31459e-24	1	1	-1.02968	2.45068e-21	1.3001e-19	-1	-1	-1.04069	8.234e-22	2.61011e-20	-1	-1	1	41020023	41024460	-	4	1	3010	40.23	protein_coding	Lj5g3v1701530		AT5G04500	Glycosyltransferase family protein 64 protein C5
MTR_1g031560		stress-induced receptor-like kinase	-1.45176	2.04842e-36	1.11938e-35	-1	-1	-1.23423	2.5335e-21	1.34095e-19	-1	-1	-1.46468	1.44213e-28	6.32702e-27	-1	-1	1	11032638	11035312	-	3	1	2265	35.98	protein_coding	Lj2g3v1499260	Putative uncharacterized protein
MTR_2g084000		lignin biosynthetic peroxidase	-1.6115	6.28007e-33	3.2056e-32	-1	-1	-1.32795	2.96845e-21	1.56757e-19	-1	-1	-2.01085	1.08045e-43	8.48078e-42	-1	-1	2	35274824	35277261	-	3	1	1457	36.17	protein_coding	Lj0g3v0321999	Uncharacterized protein	AT5G05340	Peroxidase 52
MTR_2g099520		hydroxyproline-rich glycoprotein family protein	1.94712	1.18473e-30	5.73527e-30	1	1	-1.60038	3.5092e-21	1.8489e-19	-1	-1	-2.12792	1.64073e-33	8.76463e-32	-1	-1	2	42666475	42668291	-	1	1	1817	37.53	protein_coding
MTR_5g025020		lectin receptor kinase	-1.73825	5.4975e-55	4.26153e-54	-1	-1	-1.07731	4.53393e-21	2.38336e-19	-1	-1	-1.32402	1.41176e-30	6.71738e-29	-1	-1	5	10127668	10131767	-	2	1	2621	37.58	protein_coding	Lj2g3v1573030	Lectin-domain containing receptor kinase A4.2
MTR_7g082760		hypothetical protein	-0.151733	0.158695	0.192171	0	0	-1.07528	5.17264e-21	2.71293e-19	-1	-1	-1.37029	2.80301e-32	1.41853e-30	-1	-1	7	31729689	31730586	+	1	1	898	33.63	protein_coding	Lj1g3v3257750	Uncharacterized protein
MTR_4g064380		haloacid dehalogenase-like hydrolase	1.47812	1.32906e-45	8.72071e-45	1	1	-0.969755	5.90305e-21	3.089e-19	0	0	-1.49185	6.06517e-45	4.96333e-43	-1	-1	4	24017076	24020953	+	8	1	1680	37.14	protein_coding	Lj3g3v3213210	Ripening-related protein-like hydrolase-like protein	AT5G59480	Haloacid dehalogenase-like hydrolase (HAD) superfamily protein
MTR_2g016800		transmembrane protein, putative	-0.641347	9.26889e-07	1.88723e-06	0	0	-1.34947	6.6916e-21	3.49371e-19	-1	-1	-1.7394	4.2646e-32	2.15348e-30	-1	-1	2	5209563	5210425	+	1	1	863	33.84	protein_coding	Lj6g3v1983300	Uncharacterized protein
MTR_4g128840		xylose isomerase	0.236028	0.0222308	0.0307143	0	0	-0.998228	6.94733e-21	3.61904e-19	0	0	-0.154623	0.134925	0.257371	0	0	4	53621554	53628047	+	20	1	2574	38.62	protein_coding			AT5G57655	Xylose isomerase
MTR_4g060460		auxin response factor-like protein	-2.49827	2.32326e-57	1.87461e-56	-1	-1	1.54829	7.04667e-21	3.66252e-19	1	1	1.53532	1.04995e-20	3.1467e-19	1	1	4	22234433	22239989	+	12	2	2379	41.61	protein_coding	Lj3g3v1059090	Auxin response factor 4	AT5G60450	Auxin response factor 4
MTR_8g106530		transmembrane protein, putative	-0.787702	3.9729e-12	1.07419e-11	0	0	-1.14782	8.72049e-21	4.52231e-19	-1	-1	-0.871836	4.0151e-13	7.56998e-12	0	0	8	44943749	44946475	-	4	1	1527	37.79	protein_coding
MTR_3g111270		transmembrane protein, putative	-2.79681	2.49632e-42	1.54196e-41	-1	-1	2.0908	9.13272e-21	4.72547e-19	1	1	2.5346	1.68338e-32	8.63277e-31	1	1	3	51994611	51995531	-	2	1	817	33.54	protein_coding	Lj2g3v2148500	Putative uncharacterized protein
MTR_0256s0050		NBS-LRR type disease resistance protein	-3.97265	3.24561e-151	7.16052e-150	-1	-1	-1.92424	9.40163e-21	4.85372e-19	-1	-1	-2.17868	1.55303e-24	5.61339e-23	-1	-1	scaffold0256	6180	10131	-	4	1	3670	37.14	protein_coding	Lj1g3v2012980	Predicted protein (Fragment)
MTR_1g097935		chalcone and stilbene synthase family protein	0.0932201	0.65613	0.694024	0	0	-2.10619	9.62631e-21	4.95863e-19	-1	-1	-3.42685	1.94507e-44	1.55856e-42	-1	-1	1	44140688	44142315	+	2	1	1506	38.58	protein_coding	Lj1g3v2626200	Uncharacterized protein	AT5G13930	Chalcone synthase
MTR_4g020110		delta-1-pyrroline-5-carboxylate synthetase	-2.74199	5.10664e-50	3.6564e-49	-1	-1	1.70986	1.06863e-20	5.49238e-19	1	1	1.99224	1.37836e-27	5.74161e-26	1	1	4	6460434	6473995	+	19	5	4321	38.42	protein_coding	Lj1g3v3443810	Uncharacterized protein	AT3G55610	Delta-1-pyrroline-5-carboxylate synthase B
MTR_1g077460		plant/F9H3-4 protein	1.921	1.58882e-10	3.9949e-10	1	1	-3.14029	1.18798e-20	6.09225e-19	-1	-1	-4.15925	8.82637e-29	3.92459e-27	-1	-1	1	34561378	34565445	+	6	1	1254	41.31	protein_coding	Lj2g3v0550030	Uncharacterized protein
MTR_7g115650		myb transcription factor	1.1657	1.06289e-08	2.42446e-08	1	1	-2.10436	1.3211e-20	6.75986e-19	-1	-1	-2.90896	1.64951e-32	8.49682e-31	-1	-1	7	47812651	47813895	+	3	1	783	35.89	protein_coding	Lj0g3v0082879	Uncharacterized protein	AT3G23250	myb domain protein 15
MTR_8g461260		receptor-like kinase	-0.308574	0.00211651	0.00329018	0	0	-0.990996	1.52425e-20	7.78211e-19	0	0	-1.3208	2.8314e-34	1.56316e-32	-1	-1	8	21526635	21530742	+	6	1	2183	36.37	protein_coding	Lj3g3v0422690	Putative uncharacterized protein	AT1G16670	Protein kinase superfamily protein
MTR_2g039620		basic helix loop helix (BHLH) DNA-binding family protein	-0.785898	4.76628e-07	9.88066e-07	0	0	-1.66658	1.76282e-20	8.97198e-19	-1	-1	-2.65569	2.54364e-41	1.83436e-39	-1	-1	2	17355333	17360530	+	8	2	2079	35.31	protein_coding	Lj6g3v1239580	Uncharacterized protein
MTR_6g079000		disease resistance protein (TIR-NBS-LRR class), putative	-2.52328	6.66952e-20	2.39329e-19	-1	-1	2.58136	1.76508e-20	8.97198e-19	1	1	-0.42774	0.209359	0.355019	0	0	6	29717883	29733379	-	6	1	5142	36.7	protein_coding
MTR_8g006840		ethylene response factor	3.34717	6.98905e-28	3.17368e-27	1	1	-2.8013	1.83096e-20	9.28641e-19	-1	-1	-4.78925	1.00228e-36	5.96126e-35	-1	-1	8	1016799	1017429	+	1	1	631	48.18	protein_coding	Lj0g3v0317709	Putative uncharacterized protein	AT2G44840	Ethylene-responsive transcription factor 13
MTR_7g091990		carboxy-terminal region remorin	-2.94665	3.46835e-92	4.41717e-91	-1	-1	1.42505	1.89922e-20	9.61145e-19	1	1	1.51297	2.99101e-23	9.98894e-22	1	1	7	36400654	36403616	-	2	1	1481	36.12	protein_coding	Lj1g3v4264390	Putative uncharacterized protein	AT2G41870	Remorin family protein
MTR_1g029600		receptor-like kinase plant, putative	0.185005	0.0576025	0.0749573	0	0	-0.942612	2.17622e-20	1.09892e-18	0	0	-1.61029	1.53917e-52	1.57165e-50	-1	-1	1	10187403	10188286	+	1	1	884	35.97	protein_coding
MTR_5g098170		caffeic acid O-methyltransferase	-3.11757	4.60653e-130	8.45704e-129	-1	-1	-1.26967	2.18682e-20	1.10186e-18	-1	-1	-1.23512	1.17859e-19	3.32092e-18	-1	-1	5	42999016	43002936	+	4	1	1541	34.78	protein_coding	Lj2g3v3339490	Uncharacterized protein	AT5G54160	Flavone 3'-O-methyltransferase 1
MTR_4g078310		DUF506 family protein	-0.786656	4.95776e-09	1.15379e-08	0	0	-1.33239	2.26758e-20	1.14007e-18	-1	-1	-1.0818	2.22659e-14	4.60422e-13	-1	-1	4	30173251	30174822	+	3	1	1147	36.7	protein_coding	Lj0g3v0081509	Uncharacterized protein
MTR_5g064360		phosphate-responsive 1 family protein	-1.99179	1.45237e-42	9.01221e-42	-1	-1	-1.64064	2.37519e-20	1.19157e-18	-1	-1	-0.977758	4.32394e-09	5.71497e-08	0	0	5	27002008	27003218	+	1	1	1211	38.15	protein_coding	Lj0g3v0290579	Putative uncharacterized protein	AT4G08950	Protein EXORDIUM
MTR_3g110450		leucine-rich receptor-like kinase family protein	-0.594666	9.79295e-07	1.99077e-06	0	0	-1.21003	2.49167e-20	1.24729e-18	-1	-1	-1.66314	3.2052e-35	1.79967e-33	-1	-1	3	51550858	51554388	+	2	1	3455	39.25	protein_coding	Lj1g3v2095470	Receptor-like protein kinase	AT5G25930	Protein kinase family protein with leucine-rich repeat domain
MTR_0118s0070		expansin-like protein B1	-1.96508	6.7219e-16	2.1232e-15	-1	-1	2.25136	2.73012e-20	1.3637e-18	1	1	0.644774	0.0241098	0.0687655	0	0	scaffold0118	38900	41967	-	4	1	1152	39.41	protein_coding	Lj5g3v0642670	Uncharacterized protein	AT1G65680	Putative expansin-B2
MTR_3g008280		U-box kinase family protein	-1.19867	7.03382e-24	2.86834e-23	-1	-1	-1.15809	2.97046e-20	1.48055e-18	-1	-1	-1.67863	7.48564e-39	4.86609e-37	-1	-1	3	1405800	1411541	-	9	2	3247	38.07	protein_coding	Lj3g3v3430180	U-box domain-containing protein	AT4G25160	U-box domain-containing protein 35
MTR_2g023860		F-box plant-like protein, putative	2.56623	2.25976e-41	1.37088e-40	1	1	-1.69513	2.9988e-20	1.49145e-18	-1	-1	-2.61077	2.02879e-39	1.34923e-37	-1	-1	2	8458211	8460050	+	1	1	1840	33.21	protein_coding	Lj6g3v1827390	Putative uncharacterized protein
MTR_4g087100		senescence-associated nodulin	0.236819	0.123953	0.152607	0	0	-1.60461	3.1296e-20	1.55316e-18	-1	-1	-2.14126	1.75183e-31	8.65675e-30	-1	-1	4	34125168	34127490	-	3	1	1445	36.68	protein_coding	Lj4g3v0948880	Uncharacterized protein	AT3G19000	2-oxoglutarate (2OG) and Fe(II)-dependent oxygenase superfamily protein
MTR_3g102010		HXXXD-type acyl-transferase family protein	-0.896605	2.49786e-13	7.12346e-13	0	0	-1.20845	3.17597e-20	1.57279e-18	-1	-1	-1.84167	1.0308e-41	7.55169e-40	-1	-1	3	46994653	46996446	-	1	1	1794	37.24	protein_coding	Lj1g3v1664460	N-hydroxycinnamoyl/benzoyltransferase	AT5G42830	HXXXD-type acyl-transferase family protein
MTR_2g067640		DUF946 family protein	-0.562786	5.72183e-06	1.10265e-05	0	0	-1.17251	3.57623e-20	1.76721e-18	-1	-1	-2.07377	1.23511e-55	1.39037e-53	-1	-1	2	28314202	28316749	-	2	1	2372	34.15	protein_coding	Lj0g3v0078309	Uncharacterized protein	AT2G44230	Plant protein of unknown function (DUF946)
MTR_7g070050		abscisic acid receptor	-1.73458	6.27409e-32	3.13121e-31	-1	-1	-1.5567	3.72543e-20	1.837e-18	-1	-1	-1.26283	1.678e-14	3.49803e-13	-1	-1	7	25811679	25813033	+	1	1	1355	40.66	protein_coding	Lj1g3v2374820	Abscisic acid receptor PYL4	AT2G38310	Abscisic acid receptor PYL4
MTR_2g089735		HXXXD-type acyl-transferase family protein	3.15194	7.51664e-43	4.68688e-42	1	1	-1.96376	4.46195e-20	2.19549e-18	-1	-1	-3.99658	1.22164e-50	1.19457e-48	-1	-1	2	37951203	37953549	+	1	1	2347	32	protein_coding	Lj3g3v2746140	Anthocyanin 5-aromatic acyltransferase
MTR_5g055480		core-2/I-branching enzyme	0.810574	6.70569e-10	1.63581e-09	0	0	-1.29672	4.96802e-20	2.4393e-18	-1	-1	-0.85199	2.96306e-10	4.46044e-09	0	0	5	22840980	22843585	-	2	1	1794	33.89	protein_coding	Lj0g3v0162119	Uncharacterized protein	AT1G68390	Core-2/I-branching beta-1,6-N-acetylglucosaminyltransferase family protein
MTR_1g103290		homocysteine S-methyltransferase-like protein	-4.41569	1.46361e-109	2.22208e-108	-1	-1	1.91956	5.21514e-20	2.5552e-18	1	1	3.14613	1.31701e-55	1.47537e-53	1	1	1	46744608	46748707	+	8	2	1610	36.46	protein_coding	Lj5g3v0998800	Selenocysteine methyltransferase	AT3G22740	Homocysteine S-methyltransferase 3
MTR_1g044470		transmembrane protein, putative	-0.116952	0.551858	0.595523	0	0	-2.63006	6.24137e-20	3.05153e-18	-1	-1	-3.47642	1.00872e-26	4.02736e-25	-1	-1	1	16789129	16789548	+	1	1	420	34.29	protein_coding
MTR_5g023980		Serine/Threonine-kinase Cx32, related protein	-0.531566	1.02032e-05	1.93173e-05	0	0	-1.14182	7.17118e-20	3.49872e-18	-1	-1	-1.89313	1.56327e-48	1.47248e-46	-1	-1	5	9578662	9581372	-	6	2	1894	35.32	protein_coding	Lj2g3v1644310		AT4G35600	Probable serine/threonine-protein kinase Cx32, chloroplastic
MTR_4g068850		DUF4228 domain protein	3.64792	4.22585e-70	4.11998e-69	1	1	-1.56065	7.24271e-20	3.52616e-18	-1	-1	-2.41739	8.26264e-38	5.16739e-36	-1	-1	4	25841376	25842009	+	1	1	634	33.28	protein_coding	Lj4g3v0353470	Uncharacterized protein
MTR_3g114750		syringolide-induced protein 14-1-1	-1.36042	1.69604e-25	7.24268e-25	-1	-1	-1.27028	8.51072e-20	4.13478e-18	-1	-1	-1.46557	2.03507e-25	7.73697e-24	-1	-1	3	53578180	53579579	+	1	1	1400	33	protein_coding	Lj1g3v2253690	Putative uncharacterized protein
MTR_6g084770		cytochrome P450 family 71 protein	-2.39146	9.33767e-31	4.52986e-30	-1	-1	-3.12857	8.67654e-20	4.20648e-18	-1	-1	-5.96582	1.35467e-30	6.45903e-29	-1	-1	6	31889040	31891162	+	2	1	1794	36.96	protein_coding	Lj0g3v0272879	Uncharacterized protein
MTR_1g018550		syntaxin 6, amino-terminal protein	0.153132	0.147466	0.179468	0	0	-0.999668	1.00891e-19	4.88103e-18	0	0	-1.24033	4.27632e-29	1.92368e-27	-1	-1	1	5385012	5387942	+	4	2	2417	35.33	protein_coding	Lj5g3v0308380	Os05g0443700 protein
MTR_1g040430		ethylene response factor	-0.643731	3.60714e-09	8.45268e-09	0	0	-1.01346	1.20336e-19	5.80959e-18	-1	-1	-0.316593	0.00388951	0.0153459	0	0	1	18652395	18653640	+	1	1	1246	32.99	protein_coding	Lj0g3v0127459	Uncharacterized protein
MTR_5g023110		wound-responsive family protein	1.38262	1.41988e-33	7.3369e-33	1	1	-1.03365	1.51951e-19	7.30709e-18	-1	-1	-0.538821	1.17446e-06	1.13118e-05	0	0	5	9180345	9184014	+	9	1	1741	36.07	protein_coding	Lj2g3v1659520	Predicted protein
MTR_2g034910		hypothetical protein	-0.483954	2.11265e-05	3.90498e-05	0	0	-1.17445	1.51987e-19	7.30709e-18	-1	-1	-1.59325	2.20698e-32	1.12182e-30	-1	-1	2	13407206	13408259	-	1	1	1054	39.37	protein_coding
MTR_4g128590		xyloglucan endotransglucosylase/hydrolase family protein	0.52787	0.0053126	0.00789789	0	0	-1.85082	1.56443e-19	7.5057e-18	-1	-1	-1.26125	1.60021e-10	2.45695e-09	-1	-1	4	53501659	53502752	+	4	1	837	41.34	protein_coding	Lj4g3v2092500	Xyloglucan endotransglucosylase/hydrolase	AT5G57560	Xyloglucan endotransglucosylase/hydrolase protein 22
MTR_7g081805		AP2-domain DNA-binding protein	2.96211	1.91551e-151	4.23006e-150	1	1	-0.926336	1.58379e-19	7.57866e-18	0	0	-1.60902	7.49744e-53	7.75867e-51	-1	-1	7	31410601	31411585	+	1	1	985	40.61	protein_coding	Lj1g3v2926270	Uncharacterized protein
MTR_3g086790		homeobox associated leucine zipper protein	-1.16317	1.04497e-26	4.60471e-26	-1	-1	0.982841	1.58621e-19	7.57866e-18	0	0	0.946213	2.88635e-18	7.45894e-17	0	0	3	39341886	39344374	+	3	1	1780	35	protein_coding	Lj0g3v0168929	Homeodomain-leucine zipper protein
MTR_5g081870		coronatine-insensitive protein	-0.00846235	0.938316	0.947099	0	0	0.972533	1.72944e-19	8.24592e-18	0	0	0.989114	3.12842e-20	9.04693e-19	0	0	5	35093692	35098564	-	4	1	2273	40.96	protein_coding	Lj1g3v4139550	Uncharacterized protein	AT2G39940	Coronatine-insensitive protein 1
MTR_7g407010		regulator of Vps4 activity in the MVB pathway protein	-0.6384	1.20596e-06	2.4329e-06	0	0	-1.27087	1.86897e-19	8.89283e-18	-1	-1	-2.09669	1.65474e-45	1.39269e-43	-1	-1	7	1039059	1041779	-	5	1	2182	35.33	protein_coding	Lj0g3v0038789	Uncharacterized protein
MTR_8g107000		MAP kinase kinase kinase-like protein	-1.25384	2.33429e-35	1.24956e-34	-1	-1	-0.995237	1.93947e-19	9.20929e-18	0	0	-1.03641	4.40724e-21	1.35427e-19	-1	-1	8	45198934	45205323	+	13	1	3039	43.17	protein_coding	Lj4g3v3114660	Uncharacterized protein	AT1G73660	protein tyrosine kinase family protein
MTR_3g101750		polyketide cyclase/dehydrase and lipid transporter	1.17694	1.19836e-21	4.54245e-21	1	1	-1.12308	1.94566e-19	9.21969e-18	-1	-1	-1.68102	2.59819e-39	1.71801e-37	-1	-1	3	46838890	46843011	-	4	1	1361	37.62	protein_coding	Lj1g3v1650150	Aromatic-rich family protein	AT4G17650	Polyketide cyclase / dehydrase and lipid transport protein
MTR_1g083440		dormancy/auxin associated protein	-6.57842	1.16992e-167	2.96358e-166	-1	-1	2.91739	1.9829e-19	9.37694e-18	1	1	3.73867	3.46955e-37	2.11258e-35	1	1	1	37135518	37137717	+	2	3	1978	36.8	protein_coding	Lj5g3v1498100		AT1G56220	Dormancy/auxin associated family protein
MTR_2g081590		embryonic abundant-like protein	-4.92425	5.65831e-295	3.57745e-293	-1	-1	1.38466	2.00626e-19	9.46797e-18	1	1	0.858998	8.72761e-08	9.87774e-07	0	0	2	34236783	34241999	+	3	1	1138	36.82	protein_coding
MTR_4g094715		pectin lyase superfamily protein	4.82223	6.03368e-96	7.9839e-95	1	1	1.49364	2.08438e-19	9.81656e-18	1	1	1.4342	4.355e-18	1.11543e-16	1	1	4	38832640	38835379	+	6	1	1806	36.77	protein_coding	Lj4g3v0200180	Uncharacterized protein	AT1G48100	Polygalacturonase At1g48100
MTR_3g087900		zinc finger, C3HC4 type (RING finger) protein	-0.0147023	0.930494	0.940396	0	0	-1.62599	2.21784e-19	1.04239e-17	-1	-1	-2.25168	2.76779e-33	1.46833e-31	-1	-1	3	39839826	39840617	+	1	1	792	31.31	protein_coding	Lj0g3v0355229	Uncharacterized protein (Fragment)
MTR_7g090160		pyrroline-5-carboxylate reductase	1.47476	2.98474e-40	1.77431e-39	1	1	0.918445	2.38737e-19	1.11978e-17	0	0	1.02789	5.20166e-24	1.82153e-22	1	1	7	35388752	35393068	-	7	2	2026	41.51	protein_coding			AT5G14800	Pyrroline-5-carboxylate reductase
MTR_3g095910		UDP-glucuronate:xylan alpha-glucuronosyltransferase	-2.37579	1.47227e-44	9.49571e-44	-1	-1	1.61595	2.46343e-19	1.15311e-17	1	1	1.95373	6.64883e-29	2.96206e-27	1	1	3	43828256	43832668	+	4	1	2642	38.83	protein_coding	Lj1g3v1300580	Secondary cell wall-related glycosyltransferase family	AT3G18660	UDP-glucuronate:xylan alpha-glucuronosyltransferase 1
MTR_3g107730		boron transporter-like protein	0.0970545	0.479265	0.52569	0	0	-1.28662	2.51998e-19	1.1772e-17	-1	-1	-1.92705	4.30766e-39	2.82409e-37	-1	-1	3	49704866	49709104	-	11	2	3070	38.27	protein_coding	Lj0g3v0163139	Uncharacterized protein	AT4G32510	Probable boron transporter 7
MTR_1g104610		haloacid dehalogenase-like hydrolase	0.708788	8.64715e-09	1.98321e-08	0	0	-1.11666	2.7385e-19	1.27492e-17	-1	-1	-0.608352	7.52791e-07	7.49123e-06	0	0	1	47119591	47121819	+	5	2	1502	37.42	protein_coding			AT2G32150	Haloacid dehalogenase-like hydrolase (HAD) superfamily protein
MTR_1g060590		calmodulin-binding family protein	-0.432084	0.00100635	0.00161532	0	0	-1.21532	2.74021e-19	1.27492e-17	-1	-1	-1.70508	2.9807e-35	1.6818e-33	-1	-1	1	26373830	26377825	-	9	1	2055	41.51	protein_coding	Lj0g3v0062299	Uncharacterized protein	AT3G52870	IQ calmodulin-binding motif family protein
MTR_3g005560		cellulose synthase-like protein D3	-2.06826	2.83507e-73	2.88597e-72	-1	-1	1.00242	2.79577e-19	1.29815e-17	1	1	1.11152	2.5857e-23	8.69829e-22	1	1	3	269889	275204	+	7	3	3410	34.08	protein_coding	Lj3g3v1981230	Cellulose synthase
MTR_2g039910		calmodulin-binding family protein	-0.406901	0.00033877	0.000566712	0	0	-1.03998	2.98985e-19	1.38548e-17	-1	-1	-1.6717	2.55116e-45	2.12538e-43	-1	-1	2	17491443	17495191	+	8	1	2607	35.21	protein_coding	Lj6g3v1228360	Uncharacterized protein	AT4G33050	calmodulin-binding family protein
MTR_6g084320		ABC transporter-like family-protein	-0.369013	0.0658443	0.0848166	0	0	-2.47267	3.34985e-19	1.54919e-17	-1	-1	-3.20421	3.20177e-25	1.20929e-23	-1	-1	6	31522681	31528709	-	12	2	4656	38.47	protein_coding	Lj3g3v2693530	Multidrug resistance protein ABC transporter family	AT3G21250	ABC transporter C family member 8
MTR_4g094835		anthranilate N-benzoyltransferase	2.56823	4.39033e-41	2.64739e-40	1	1	-1.64179	3.99535e-19	1.84401e-17	-1	-1	-2.34873	2.71212e-33	1.44211e-31	-1	-1	4	39087429	39089209	-	1	1	1781	36.27	protein_coding	Lj4g3v2215190	Uncharacterized protein
MTR_4g104320		pectate lyase family protein	-3.5306	1.67843e-198	5.34251e-197	-1	-1	1.08401	4.08956e-19	1.88373e-17	1	1	0.15911	0.211175	0.357069	0	0	4	43130399	43132759	+	4	1	1707	38.49	protein_coding	Lj4g3v1389340	Uncharacterized protein	AT5G63180	Probable pectate lyase 22
MTR_6g029460		NADP-specific glutamate dehydrogenase	-4.59696	2.29657e-207	7.74824e-206	-1	-1	-1.51102	4.40152e-19	2.02338e-17	-1	-1	-1.76089	2.64101e-24	9.43447e-23	-1	-1	6	10149849	10153857	+	7	3	2434	34.26	protein_coding	Lj1g3v3975110	Glutamate dehydrogenase	AT3G03910	Probable glutamate dehydrogenase 3
MTR_7g065720		glutathione S-transferase	-1.38305	4.69426e-22	1.80099e-21	-1	-1	-1.57533	4.48171e-19	2.05615e-17	-1	-1	-1.88436	4.30861e-25	1.59855e-23	-1	-1	7	23856633	23857592	-	2	1	678	38.64	protein_coding	Lj1g3v3441490	Uncharacterized protein
MTR_5g020110		hypothetical protein	0.507388	0.0233769	0.0322128	0	0	-2.81595	5.59058e-19	2.5598e-17	-1	-1	-3.0445	1.67392e-19	4.64851e-18	-1	-1	5	7662512	7663132	-	1	1	621	31.4	protein_coding	Lj2g3v1757340	Predicted protein
MTR_8g467000		indole-3-acetic acid-amido synthetase	-3.84834	2.55231e-241	1.11131e-239	-1	-1	0.988636	6.32337e-19	2.88959e-17	0	0	1.20244	1.6447e-27	6.80191e-26	1	1	8	23954422	23957389	-	3	1	2345	37.4	protein_coding	Lj0g3v0253399	Uncharacterized protein	AT5G54510	Indole-3-acetic acid-amido synthetase GH3.6
MTR_1g090150		glutathione S-transferase, amino-terminal domain protein	-0.350517	0.120998	0.149288	0	0	-2.4856	6.42637e-19	2.93086e-17	-1	-1	-2.96378	1.38814e-23	4.7458e-22	-1	-1	1	40382849	40384473	+	2	1	903	36.1	protein_coding	Lj5g3v1697150	Glutathione S-transferase, C-terminal; Thioredoxin-like fold
MTR_3g118020		plant phospholipase-like protein	-0.181736	0.214858	0.253841	0	0	-1.49034	6.91706e-19	3.14842e-17	-1	-1	-2.41587	3.48754e-39	2.29948e-37	-1	-1	3	55227972	55230529	-	3	2	1763	36.87	protein_coding
MTR_3g118020		plant phospholipase-like protein	-0.181736	0.214858	0.253841	0	0	-1.49034	6.91706e-19	3.14842e-17	-1	-1	-2.41587	3.48754e-39	2.29948e-37	-1	-1	3	55227972	55230529	-	3	2	1763	36.87	protein_coding	Lj1g3v3330510	Putative uncharacterized protein
MTR_2g062770		CTP synthase-like protein	-0.851682	2.82772e-16	9.04313e-16	0	0	-0.937762	7.03897e-19	3.1976e-17	0	0	-0.601234	9.20193e-09	1.17908e-07	0	0	2	26517388	26524446	+	20	2	3892	37.59	protein_coding	Lj0g3v0332949	Uncharacterized protein	AT3G12670	CTP synthase family protein
MTR_1g097910		chalcone and stilbene synthase family protein	-1.15431	1.54878e-11	4.08051e-11	-1	-1	-1.9087	7.31094e-19	3.31463e-17	-1	-1	-2.85031	2.0821e-32	1.06068e-30	-1	-1	1	44132269	44133790	+	2	1	1400	39.86	protein_coding	Lj1g3v2626200	Uncharacterized protein	AT5G13930	Chalcone synthase
MTR_8g098770		RING-H2 zinc finger protein	-0.697159	3.39406e-07	7.10107e-07	0	0	-1.3706	7.61578e-19	3.44607e-17	-1	-1	-0.482763	0.000846501	0.0041947	0	0	8	41253606	41254710	-	1	1	1105	36.02	protein_coding	Lj4g3v2977960	Predicted protein	AT3G61460	brassinosteroid-responsive RING-H2
MTR_3g068200		protein phosphatase 2C-like protein	-0.738786	8.36494e-07	1.70769e-06	0	0	1.32974	7.74439e-19	3.4974e-17	1	1	1.51425	4.48655e-24	1.58071e-22	1	1	3	30835692	30837501	+	3	1	1629	39.78	protein_coding	Lj0g3v0286019	Uncharacterized protein	AT2G29380	Probable protein phosphatase 2C 24
MTR_2g069400		cysteine-rich TM module stress tolerance protein	-2.04788	1.27172e-75	1.33885e-74	-1	-1	-1.02574	8.12466e-19	3.66197e-17	-1	-1	-1.28837	2.81942e-28	1.22071e-26	-1	-1	2	28858749	28860227	+	3	1	851	31.84	protein_coding	Lj3g3v0965820	Putative uncharacterized protein
MTR_3g109430		hypothetical protein	-0.175023	0.380816	0.428666	0	0	-2.08614	8.4876e-19	3.8181e-17	-1	-1	-1.60742	9.98929e-13	1.82955e-11	-1	-1	3	50613033	50613920	-	1	1	888	31.19	protein_coding	Lj3g3v0190810	Putative uncharacterized protein
MTR_1g071810		hypothetical protein	-1.20731	5.75016e-27	2.55284e-26	-1	-1	1.00897	8.88563e-19	3.98937e-17	1	1	1.01915	2.77258e-19	7.6002e-18	1	1	1	31886676	31888975	-	1	1	2300	35.48	protein_coding	Lj0g3v0207759	Uncharacterized protein
MTR_4g130970		potassium channel tetramerization domain protein	-0.444962	0.00900547	0.0130368	0	0	-1.61637	1.01374e-18	4.54254e-17	-1	-1	-0.589962	0.000713046	0.00362444	0	0	4	54613340	54615434	+	1	1	2095	35.66	protein_coding	Lj4g3v1983390	Putative uncharacterized protein	AT2G24240	BTB/POZ domain-containing protein At2g24240
MTR_3g088590		IAA-amino acid hydrolase ILR1-like protein	0.866611	4.77079e-17	1.56742e-16	0	0	-0.92944	1.06751e-18	4.77422e-17	0	0	-1.2969	7.76389e-34	4.22564e-32	-1	-1	3	40052951	40061281	-	5	1	2108	43.07	protein_coding	Lj1g3v0841430	Uncharacterized protein	AT1G44350	IAA-amino acid hydrolase ILR1-like 6
MTR_1g026110		syringolide-induced protein 14-1-1	-0.031777	0.777136	0.805623	0	0	-1.01352	1.09955e-18	4.90798e-17	-1	-1	-1.69287	5.02678e-47	4.53136e-45	-1	-1	1	8431354	8432503	+	1	1	1150	34.17	protein_coding
MTR_5g035580		UDP-glucosyltransferase family protein	0.716	1.43835e-05	2.69095e-05	0	0	-1.67461	1.13458e-18	5.05457e-17	-1	-1	-2.29808	2.61894e-29	1.18971e-27	-1	-1	5	15473398	15475282	-	2	1	1604	36.22	protein_coding	Lj2g3v1371330	Uncharacterized protein	AT1G24100	UDP-glycosyltransferase 74B1
MTR_7g024760		acetyltransferase (GNAT) domain protein	0.144289	0.429815	0.477671	0	0	-1.93195	1.36734e-18	6.07979e-17	-1	-1	-2.30731	8.32894e-24	2.86876e-22	-1	-1	7	8169263	8169963	-	1	1	701	34.81	protein_coding	Lj1g3v4955500	Acetyltransferase, GNAT family
MTR_7g082310		LRR receptor-like kinase	0.0262058	0.852541	0.87262	0	0	-1.29646	1.38831e-18	6.16114e-17	-1	-1	-2.36182	6.2946e-52	6.37107e-50	-1	-1	7	31550481	31552209	+	4	1	1336	39.15	protein_coding
MTR_5g041940		NAC transcription factor-like protein	0.853353	2.76682e-15	8.55669e-15	0	0	-0.963844	1.54953e-18	6.86345e-17	0	0	-0.698818	1.00648e-10	1.57149e-09	0	0	5	18427695	18429509	-	3	1	1250	32.4	protein_coding	Lj2g3v1277610	Uncharacterized protein	AT1G69490	NAC transcription factor 29
MTR_5g084455		transmembrane protein, putative	3.76379	5.05269e-42	3.10604e-41	1	1	1.34941	1.97994e-18	8.7531e-17	1	1	1.1838	2.09195e-14	4.33357e-13	1	1	5	36430990	36431700	-	1	1	711	37.97	protein_coding
MTR_8g070540		CTP synthase-like protein	1.45228	3.14619e-33	1.61451e-32	1	1	-1.04856	2.07986e-18	9.17724e-17	-1	-1	-0.642114	6.20596e-08	7.15359e-07	0	0	8	29940434	29946134	+	18	3	3028	36.43	protein_coding	Lj0g3v0332949	Uncharacterized protein	AT4G20320	CTP synthase family protein
MTR_8g070540		CTP synthase-like protein	1.45228	3.14619e-33	1.61451e-32	1	1	-1.04856	2.07986e-18	9.17724e-17	-1	-1	-0.642114	6.20596e-08	7.15359e-07	0	0	8	29940434	29946134	+	18	3	3028	36.43	protein_coding	Lj0g3v0332949	Uncharacterized protein	AT1G30820	CTP synthase family protein
MTR_7g405830		pirin-like plant protein	-1.16582	1.30306e-10	3.29182e-10	-1	-1	-1.77785	2.33146e-18	1.02678e-16	-1	-1	-2.47949	9.74689e-31	4.68602e-29	-1	-1	7	281425	284793	-	4	2	1942	31.82	protein_coding	Lj6g3v0814380	Uncharacterized protein	AT2G43120	Pirin-like protein At2g43120
MTR_8g106140		dehydrin	-3.8083	2.80887e-32	1.41282e-31	-1	-1	3.133	2.66877e-18	1.17309e-16	1	1	3.46115	7.77799e-24	2.69509e-22	1	1	8	44815881	44816446	-	1	1	566	35.16	protein_coding
MTR_1g110570		VQ motif protein	-3.06841	5.06301e-102	7.13303e-101	-1	-1	-1.51249	2.83112e-18	1.24209e-16	-1	-1	-2.30904	3.82066e-34	2.10428e-32	-1	-1	1	49891664	49892623	-	1	1	960	33.12	protein_coding	Lj5g3v2183850	Putative uncharacterized protein
MTR_2g008380		somatic embryogenesis receptor-like kinase	2.75237	1.84517e-33	9.51319e-33	1	1	-1.92698	2.85675e-18	1.25095e-16	-1	-1	-2.99461	1.86595e-37	1.15135e-35	-1	-1	2	1437567	1442519	+	11	1	2107	41.53	protein_coding	Lj0g3v0065639	Uncharacterized protein	AT4G33430	BRASSINOSTEROID INSENSITIVE 1-associated receptor kinase 1
MTR_7g110180		leghemoglobin Lb120-1	6.79446	1.7467e-51	1.28167e-50	1	1	-1.6019	2.98679e-18	1.30542e-16	-1	-1	-1.65757	2.05843e-19	5.70256e-18	-1	-1	7	45160932	45163442	-	4	1	330	37.58	protein_coding	Lj5g3v0035290
MTR_7g012330		cytochrome P450 family 71 protein	-2.51033	8.12524e-100	1.12616e-98	-1	-1	1.06976	3.02939e-18	1.32153e-16	1	1	1.01224	1.39603e-16	3.26404e-15	1	1	7	3619569	3621677	-	2	1	1503	36.13	protein_coding	Lj0g3v0297459	Cytochrome P450 71B37
MTR_5g015020		1-aminocyclopropane-1-carboxylate synthase	-0.72639	0.000351594	0.000587228	0	0	-2.94928	3.15491e-18	1.37369e-16	-1	-1	-4.26588	1.55434e-24	5.61339e-23	-1	-1	5	5133748	5135930	-	3	1	1659	38.16	protein_coding	Lj2g3v1982940	1-aminocyclopropane-1-carboxylate synthase	AT4G37770	1-aminocyclopropane-1-carboxylate synthase 8
MTR_7g091370		heat shock transcription factor	-1.511	4.00306e-22	1.53862e-21	-1	-1	-1.51127	3.71385e-18	1.61402e-16	-1	-1	-2.54194	4.4289e-41	3.18398e-39	-1	-1	7	36075721	36078246	+	2	1	1475	34.37	protein_coding			AT2G41690	Heat stress transcription factor B-3
MTR_1g111740		cationic amino acid transporter	-1.78184	3.44365e-40	2.04343e-39	-1	-1	-1.39319	3.83644e-18	1.66416e-16	-1	-1	-1.74455	8.1091e-26	3.10853e-24	-1	-1	1	50526388	50530610	-	4	1	2304	42.84	protein_coding			AT3G10600	Cationic amino acid transporter 7, chloroplastic
MTR_5g034930		auxin-induced 5NG4-like protein	2.37015	9.76072e-37	5.38485e-36	1	1	-1.57973	3.96364e-18	1.71612e-16	-1	-1	-2.55076	5.92504e-39	3.87343e-37	-1	-1	5	15189184	15192879	+	6	1	1356	37.02	protein_coding	Lj2g3v1378790
MTR_1g041695		phosphate transporter PHO1-like protein	-0.599807	4.60747e-05	8.30806e-05	0	0	1.28597	4.21629e-18	1.82208e-16	1	1	1.95376	9.37366e-39	6.05927e-37	1	1	1	15637367	15646020	-	14	1	2897	36.24	protein_coding	Lj6g3v0003500	Pho1-like protein	AT3G23430	Phosphate transporter PHO1
MTR_7g056103		cytochrome P450 family monooxygenase	-0.55155	8.61393e-07	1.75682e-06	0	0	0.975167	4.70289e-18	2.02857e-16	0	0	0.750794	2.23974e-11	3.65534e-10	0	0	7	19505919	19508880	-	2	1	2014	34.51	protein_coding	Lj1g3v3555800	Cytochrome P450 monooxygenase
MTR_8g432350		BON1-associated-like protein	-0.551535	0.00713954	0.0104496	0	0	-2.16107	4.97322e-18	2.14118e-16	-1	-1	-2.92075	5.97641e-27	2.41961e-25	-1	-1	8	12229161	12229850	+	1	1	690	37.54	protein_coding	Lj0g3v0213289	Uncharacterized protein
MTR_8g064820		OBP32pep, putative	0.568959	1.97052e-05	3.64986e-05	0	0	-1.23284	5.00622e-18	2.15137e-16	-1	-1	-1.59501	9.3768e-28	3.92719e-26	-1	-1	8	27199465	27202869	+	5	3	2180	35	protein_coding	Lj0g3v0313219	Putative uncharacterized protein	AT1G70480	Domain of unknown function (DUF220)
MTR_4g031800		flavonoid glucosyltransferase	-1.35217	1.902e-38	1.09158e-37	-1	-1	0.901834	5.51848e-18	2.3671e-16	0	0	0.953505	5.44278e-20	1.55449e-18	0	0	4	11022931	11024756	+	1	1	1826	38.39	protein_coding	Lj3g3v3776600	Glycosyltransferase GT18P15
MTR_5g077510		Avr9/Cf-9 rapidly elicited protein	-1.46795	2.99457e-32	1.50458e-31	-1	-1	-1.08358	6.10568e-18	2.60997e-16	-1	-1	-1.54174	1.00994e-33	5.48385e-32	-1	-1	5	33088722	33090476	+	1	1	1755	35.21	protein_coding	Lj0g3v0267019	Uncharacterized protein
MTR_3g074890		phosphate-responsive 1 family protein	-1.88719	3.96306e-39	2.30715e-38	-1	-1	-1.4235	6.1073e-18	2.60997e-16	-1	-1	-1.59646	1.26601e-21	3.98034e-20	-1	-1	3	33828007	33829253	+	1	1	1247	41.06	protein_coding	Lj6g3v2204840	Uncharacterized protein	AT4G08950	Protein EXORDIUM
MTR_3g114530		nucleoredoxin, putative	0.976536	8.72941e-05	0.000154095	0	0	1.97201	6.46423e-18	2.75739e-16	1	1	3.14583	5.29526e-42	3.92922e-40	1	1	3	53474287	53479272	+	3	1	1919	37.68	protein_coding	Lj1g3v2251570	Nucleoredoxin (Fragment)
MTR_3g080020		ribonuclease 3-like protein	2.97502	8.16008e-69	7.83646e-68	1	1	-1.32816	6.76671e-18	2.8811e-16	-1	-1	-0.575224	9.04942e-05	0.000584595	0	0	3	36169101	36173987	-	1	1	4887	27.36	protein_coding
MTR_3g083130		aldo/keto reductase family oxidoreductase	-2.73912	9.66151e-61	8.24857e-60	-1	-1	-1.39994	6.91347e-18	2.93816e-16	-1	-1	-2.42503	1.90909e-46	1.68798e-44	-1	-1	3	37503715	37505830	-	4	1	1308	38.3	protein_coding	Lj0g3v0001769	Uncharacterized protein	AT1G59960	NAD(P)-linked oxidoreductase superfamily protein
MTR_8g102150		myo-inositol oxygenase	-0.68591	1.39853e-05	2.61985e-05	0	0	-1.40643	7.65317e-18	3.24655e-16	-1	-1	-0.618145	0.000105148	0.000668276	0	0	8	42953014	42955629	+	11	1	1597	35.07	protein_coding	Lj2g3v0895440	Uncharacterized protein	AT2G19800	Inositol oxygenase 2
MTR_2g026420		hypothetical protein	1.52124	6.84725e-07	1.40532e-06	1	1	1.89671	9.11055e-18	3.85769e-16	1	1	1.66393	1.0396e-13	2.04178e-12	1	1	2	9549953	9550687	+	1	1	735	30.34	protein_coding	Lj0g3v0060039	At3g09950	AT5G41761	unknown protein; FUNCTIONS IN: molecular_function unknown; INVOLVED IN: biological_process unknown; LOCATED IN: cellular_component unknown; BEST Arabidopsis thaliana protein match is: unknown protein (TAIR:AT3G55570.1); Has 30201 Blast hits to 17322 /.../ins in 780 species: Archae - 12; Bacteria - 1396; Metazoa - 17338; Fungi - 3422; Plants - 5037; Viruses - 0; Other Eukaryotes - 2996 (source: NC…
MTR_7g082300		LRR kinase family protein	-2.56857	5.4515e-72	5.43666e-71	-1	-1	-1.41704	9.17029e-18	3.87587e-16	-1	-1	-2.2061	3.00871e-35	1.69346e-33	-1	-1	7	31540478	31544318	-	2	1	2946	37.03	protein_coding
MTR_7g101130		peptide upstream ORF protein, putative	-0.839413	3.51788e-17	1.1609e-16	0	0	0.858015	1.0375e-17	4.37703e-16	0	0	0.817285	2.81916e-16	6.51881e-15	0	0	7	40805732	40807403	+	1	1	1672	37.62	protein_coding	Lj1g3v4579480
MTR_3g063050		transmembrane protein, putative	1.06238	5.5192e-13	1.54947e-12	1	1	-1.32581	1.0798e-17	4.54717e-16	-1	-1	-1.31595	1.27107e-17	3.14053e-16	-1	-1	3	28535383	28538072	-	2	1	1344	36.98	protein_coding	Lj2g3v1643250	Uncharacterized protein	AT1G57610	Calcium uniporter protein 5, mitochondrial
MTR_3g084930		MACPF domain protein	-0.645009	1.10568e-05	2.08821e-05	0	0	-1.36933	1.25476e-17	5.27433e-16	-1	-1	-1.99666	6.20319e-33	3.26084e-31	-1	-1	3	38364974	38368382	+	7	1	2078	39.75	protein_coding	Lj4g3v2573900	Uncharacterized protein
MTR_2g034470		glucan endo-1,3-beta-glucosidase	-3.82674	4.59651e-194	1.4181e-192	-1	-1	1.20847	1.53981e-17	6.46078e-16	1	1	1.47941	1.18027e-26	4.70416e-25	1	1	2	13151840	13153717	-	2	2	1556	34.06	protein_coding			AT4G16260	Glycosyl hydrolase superfamily protein
MTR_1g097850		choline/ethanolamine kinase	-0.767076	1.45434e-10	3.66396e-10	0	0	-1.05564	1.65037e-17	6.91208e-16	-1	-1	-1.2846	7.29529e-25	2.67652e-23	-1	-1	1	44102278	44106023	-	8	2	1360	38.09	protein_coding	Lj0g3v0290429	GmCK1p	AT1G74320	Probable choline kinase 2
MTR_1g031580		receptor-like kinase	-2.77829	1.74657e-105	2.56233e-104	-1	-1	-1.43405	1.81807e-17	7.60066e-16	-1	-1	-0.940125	3.26532e-09	4.37087e-08	0	0	1	11039443	11041808	+	3	1	2015	35.78	protein_coding	Lj2g3v1499280	Putative uncharacterized protein
MTR_4g112430		phospholipid-transporting ATPase-like protein	-0.882454	5.42531e-11	1.39685e-10	0	0	-1.15714	2.03721e-17	8.48756e-16	-1	-1	-1.63605	2.27872e-32	1.15573e-30	-1	-1	4	46049156	46054754	-	9	1	4356	36.41	protein_coding	Lj4g3v1772600	Uncharacterized protein	AT1G68710	Putative phospholipid-transporting ATPase 9
MTR_1g021915		GNS1/SUR4 membrane family protein	1.16121	1.04168e-19	3.71429e-19	1	1	-1.11233	2.03757e-17	8.48756e-16	-1	-1	-1.55059	2.04717e-30	9.68086e-29	-1	-1	1	6664666	6665884	+	2	1	930	42.15	protein_coding	Lj5g3v0085060	Putative uncharacterized protein	AT4G36830	Elongation of fatty acids protein 3-like
MTR_1g077210		plant/F12B17-70 protein	0.235286	0.14508	0.176778	0	0	-1.52459	2.27753e-17	9.47001e-16	-1	-1	-1.23198	1.99848e-12	3.58066e-11	-1	-1	1	34457751	34462026	+	2	1	714	37.54	protein_coding	Lj0g3v0040929	Uncharacterized protein	AT4G31330	Protein of unknown function, DUF599
MTR_7g016780		chalcone and stilbene synthase family protein	-1.21837	3.71896e-08	8.23632e-08	-1	-1	-2.06531	2.40926e-17	9.99973e-16	-1	-1	-3.20301	1.53739e-33	8.27e-32	-1	-1	7	5301948	5303502	+	2	1	1394	39.24	protein_coding	Lj1g3v2626200	Uncharacterized protein	AT5G13930	Chalcone synthase
MTR_1g028300		protein phosphatase 2C-like protein	0.933001	0.00238218	0.00368266	0	0	2.00871	2.41566e-17	1.00083e-15	1	1	2.19651	5.45166e-21	1.66633e-19	1	1	1	9502076	9505086	+	4	1	1459	41.88	protein_coding	Lj1g3v0948720
MTR_4g117550		F-box protein interaction domain protein	7.84827	3.12566e-96	4.14307e-95	1	1	-1.51038	2.48639e-17	1.02829e-15	-1	-1	-0.588576	0.000586231	0.00306281	0	0	4	48741786	48742980	-	2	1	1125	36.62	protein_coding
MTR_8g083150		RALF	-1.22127	1.51093e-20	5.53015e-20	-1	-1	-1.27628	2.6237e-17	1.08313e-15	-1	-1	-1.5263	2.57306e-23	8.66839e-22	-1	-1	8	35115964	35117194	+	1	2	1231	33.55	protein_coding	Lj4g3v2580360	Uncharacterized protein (Fragment)
MTR_8g069315		transmembrane protein, putative	-1.15862	6.33336e-22	2.42059e-21	-1	-1	-1.06163	2.80858e-17	1.15738e-15	-1	-1	-1.28389	3.1585e-24	1.12656e-22	-1	-1	8	29008027	29008943	+	1	1	917	36.42	protein_coding
MTR_8g463180		plastocyanin-like domain protein	0.308031	0.0349433	0.0470855	0	0	1.21567	3.46886e-17	1.42693e-15	1	1	1.52824	3.46058e-26	1.35127e-24	1	1	8	22212599	22214467	-	2	1	1452	42.56	protein_coding	Lj3g3v0429640	Putative uncharacterized protein
MTR_3g096830		transmembrane amino acid transporter family protein	-1.59309	8.41328e-30	3.99986e-29	-1	-1	-1.35617	3.86647e-17	1.58766e-15	-1	-1	-1.8543	2.45451e-28	1.06672e-26	-1	-1	3	44314187	44319007	-	6	1	2425	35.55	protein_coding	Lj1g3v1358990	Amino acid permease AAP3	AT5G09220	Amino acid permease 2
MTR_2g102670		drug resistance transporter-like ABC domain protein	-1.88261	2.25609e-32	1.13776e-31	-1	-1	-1.33275	4.07844e-17	1.67172e-15	-1	-1	-1.72041	7.26888e-27	2.92237e-25	-1	-1	2	44231525	44238600	-	21	1	4473	41.09	protein_coding	Lj3g3v0128220	Pleiotropic drug resistance protein	AT1G15520	ABC transporter G family member 40
MTR_1g027520		wall-associated receptor kinase galacturonan-binding protein	1.49861	1.26539e-10	3.1991e-10	1	1	-2.24786	4.25243e-17	1.73995e-15	-1	-1	-2.97136	2.41476e-23	8.14698e-22	-1	-1	1	9136186	9137143	+	2	1	741	38.73	protein_coding	Lj0g3v0274939	Putative uncharacterized protein (Fragment)
MTR_8g069955		phosphate transporter PHO1-like protein	-2.10589	1.68029e-38	9.65536e-38	-1	-1	1.35947	4.58704e-17	1.87354e-15	1	1	2.02939	7.89466e-36	4.55463e-34	1	1	8	29646609	29653703	-	12	3	3232	35.33	protein_coding	Lj2g3v1192950	Uncharacterized protein	AT1G68740	Phosphate transporter PHO1 homolog 1
MTR_5g006470		acetyltransferase (GNAT) domain protein	-0.121301	0.46361	0.510826	0	0	-1.55259	4.70627e-17	1.91884e-15	-1	-1	-2.19144	3.85037e-29	1.73545e-27	-1	-1	5	927842	928661	-	1	1	820	35.24	protein_coding	Lj1g3v0098420	Putative uncharacterized protein	AT2G32020	Acyl-CoA N-acyltransferases (NAT) superfamily protein
MTR_6g065040		(3S)-linalool/(E)-nerolidol/(E,E)-geranyl linalool synthase	2.65086	5.22943e-12	1.40669e-11	1	1	-3.62974	5.10509e-17	2.07778e-15	-1	-1	-5.13665	4.45369e-22	1.43145e-20	-1	-1	6	24079256	24080906	+	5	1	1209	38.13	protein_coding	Lj0g3v0306569	Linalool synthase
MTR_1g107475		carbohydrate esterase plant-like protein	0.483021	6.20336e-05	0.00011063	0	0	-1.04915	5.32984e-17	2.16544e-15	-1	-1	-1.55734	6.22927e-34	3.41456e-32	-1	-1	1	48777985	48779645	+	2	2	1451	40.18	protein_coding	Lj5g3v2113460	Uncharacterized protein	AT4G34215	Probable carbohydrate esterase At4g34215
MTR_3g085890		NADH-ubiquinone reductase complex 1 MLRQ subunit	-0.595986	5.26127e-06	1.01687e-05	0	0	-1.17035	5.7764e-17	2.34274e-15	-1	-1	-1.77165	1.69582e-34	9.38476e-33	-1	-1	3	38860868	38862867	+	2	2	1293	34.65	protein_coding	Lj6g3v0585650	Uncharacterized protein	AT3G48140	B12D protein
MTR_7g067950		hypothetical protein	-1.61602	1.65463e-22	6.44126e-22	-1	-1	-2.11278	5.8433e-17	2.36572e-15	-1	-1	-2.84388	5.25892e-23	1.74368e-21	-1	-1	7	24829203	24830843	+	2	1	1205	35.77	protein_coding
MTR_2g096870		GTP-binding protein Obg/CgtA protein	-1.06627	9.42222e-23	3.70042e-22	-1	-1	-0.950854	5.87647e-17	2.37498e-15	0	0	-1.18531	3.75542e-25	1.40233e-23	-1	-1	2	41402050	41405811	+	3	2	3271	33.75	protein_coding	Lj0g3v0197219	Putative uncharacterized protein
MTR_7g016700		chalcone and stilbene synthase family protein	-1.53406	9.30882e-13	2.591e-12	-1	-1	-1.91616	5.91075e-17	2.38466e-15	-1	-1	-2.83436	1.15687e-31	5.74129e-30	-1	-1	7	5283754	5285399	+	2	1	1485	38.45	protein_coding	Lj1g3v2626200	Uncharacterized protein	AT5G13930	Chalcone synthase
MTR_8g042660		disease resistance protein (TIR-NBS-LRR class)	-0.663191	5.09678e-07	1.0544e-06	0	0	-1.185	5.95404e-17	2.39793e-15	-1	-1	-1.83142	1.39978e-35	7.976e-34	-1	-1	8	16447347	16454326	+	6	1	4515	39.29	protein_coding	Lj0g3v0064119	Uncharacterized protein
MTR_4g015270		hypothetical protein	-0.347403	0.0523825	0.0685162	0	0	-1.8996	6.33804e-17	2.54814e-15	-1	-1	-2.64077	7.13988e-26	2.7507e-24	-1	-1	4	4542880	4547878	-	4	1	1275	35.61	protein_coding
MTR_3g064740		glutamate decarboxylase	-1.74527	7.07487e-59	5.84766e-58	-1	-1	-0.901575	7.67168e-17	3.07895e-15	0	0	-1.51388	7.04604e-43	5.3312e-41	-1	-1	3	29176442	29181491	+	5	2	4352	31.94	protein_coding	Lj6g3v0393230		AT5G17330	Glutamate decarboxylase 1
MTR_3g074860		phosphate-responsive 1 family protein	-2.28415	1.32062e-44	8.52475e-44	-1	-1	-1.57487	8.80205e-17	3.52647e-15	-1	-1	-1.58951	4.74904e-17	1.13718e-15	-1	-1	3	33820784	33822066	+	1	1	1283	41.47	protein_coding	Lj6g3v2204840	Uncharacterized protein	AT4G08950	Protein EXORDIUM
MTR_8g442340		cysteine-rich RLK (receptor-like kinase) protein	-1.12716	8.15685e-14	2.37132e-13	-1	-1	-1.5871	8.82951e-17	3.53134e-15	-1	-1	-2.62925	1.2044e-33	6.5244e-32	-1	-1	8	15981383	15984798	-	8	1	2324	37.48	protein_coding	Lj3g3v0392830	Cysteine-rich receptor-like protein kinase
MTR_7g026340		glucan endo-1,3-beta-glucosidase-like protein	-0.944769	6.33762e-15	1.92972e-14	0	0	-1.03496	9.92514e-17	3.96267e-15	-1	-1	-1.78212	7.04903e-44	5.57091e-42	-1	-1	7	8738374	8742328	-	4	1	1778	40.78	protein_coding	Lj4g3v0667980	Glucan endo-1,3-beta-glucosidase	AT3G55430	O-Glycosyl hydrolases family 17 protein
MTR_8g022950		DUF581 family protein	1.23639	4.326e-07	8.99622e-07	1	1	-2.69823	1.05416e-16	4.20153e-15	-1	-1	-4.52769	1.95107e-26	7.67031e-25	-1	-1	8	8154996	8156189	-	2	1	391	35.81	protein_coding	Lj3g3v2575810	Uncharacterized protein	AT1G53903	Protein of unknown function (DUF581)
MTR_4g083000		beta-glucosidase	-1.90646	4.72838e-43	2.9571e-42	-1	-1	-1.31476	1.08055e-16	4.2993e-15	-1	-1	0.297121	0.0374608	0.0962889	0	0	4	32275554	32281589	-	11	2	2797	34.79	protein_coding	Lj4g3v1107470	Beta-glucosidase	AT1G26560	Beta-glucosidase 40
MTR_0184s0030		UDP-glucosyltransferase family protein	-0.294316	0.0603055	0.0782276	0	0	-1.65343	1.10901e-16	4.40492e-15	-1	-1	-2.5431	8.85666e-30	4.07954e-28	-1	-1	scaffold0184	10821	12792	-	1	1	1972	34.33	protein_coding	Lj6g3v0672170	Uncharacterized protein
MTR_3g103580		branched-chain amino acid aminotransferase	-4.40118	3.52107e-138	6.93308e-137	-1	-1	-1.47879	1.29647e-16	5.14067e-15	-1	-1	-0.0328465	0.842435	0.911487	0	0	3	47848598	47859967	-	8	3	5473	32.18	protein_coding	Lj0g3v0334729	Branched-chain-amino-acid aminotransferase	AT1G10070	Branched-chain-amino-acid aminotransferase 2, chloroplastic
MTR_7g068500		GDSL-like lipase/acylhydrolase	-3.57154	1.20793e-73	1.23452e-72	-1	-1	-1.59253	1.34035e-16	5.30554e-15	-1	-1	-1.58557	1.41789e-16	3.3118e-15	-1	-1	7	25083910	25086334	-	7	1	843	39.15	protein_coding	Lj1g3v2325600	Uncharacterized protein	AT3G11210	GDSL esterase/lipase CPRD49
MTR_1g101040		cytochrome P450 family 72 protein	2.42517	2.26221e-32	1.1406e-31	1	1	-1.64252	1.42833e-16	5.64409e-15	-1	-1	-2.39442	5.48931e-30	2.54883e-28	-1	-1	1	45410521	45413445	-	4	1	1625	37.05	protein_coding			AT5G52400	cytochrome P450, family 715, subfamily A, polypeptide 1
MTR_6g004430		GHMP kinase ATP-binding protein, putative	-2.52755	3.32028e-102	4.68637e-101	-1	-1	-1.07745	1.5019e-16	5.92469e-15	-1	-1	-0.423575	0.000644966	0.00332304	0	0	6	272083	276122	-	6	1	1684	37.83	protein_coding	Lj2g3v0920490	Putative uncharacterized protein	AT3G01640	Glucuronokinase 1
MTR_4g068520		cold acclimation protein WCOR413	-4.09462	1.27048e-141	2.56733e-140	-1	-1	1.53071	1.5069e-16	5.93425e-15	1	1	2.00014	2.3701e-29	1.07879e-27	1	1	4	25738963	25741682	+	4	1	1155	36.28	protein_coding			AT3G50830	Cold-regulated 413 plasma membrane protein 2
MTR_8g069785		hypothetical protein	-1.99003	5.70178e-31	2.78123e-30	-1	-1	1.49743	1.52792e-16	6.00678e-15	1	1	1.87967	1.00807e-26	4.02736e-25	1	1	8	29446506	29446875	+	2	1	312	40.06	protein_coding
MTR_4g063935		kinase 1B	-2.90317	3.08497e-105	4.51152e-104	-1	-1	-1.39695	1.80662e-16	7.09035e-15	-1	-1	-1.39423	1.62383e-16	3.77754e-15	-1	-1	4	23823044	23825805	+	7	2	1311	41.65	protein_coding	Lj0g3v0259229	Putative uncharacterized protein	AT2G28930	Protein kinase APK1B, chloroplastic
MTR_4g063935		kinase 1B	-2.90317	3.08497e-105	4.51152e-104	-1	-1	-1.39695	1.80662e-16	7.09035e-15	-1	-1	-1.39423	1.62383e-16	3.77754e-15	-1	-1	4	23823044	23825805	+	7	2	1311	41.65	protein_coding	Lj0g3v0259229	Uncharacterized protein	AT2G28930	Protein kinase APK1B, chloroplastic
MTR_8g075830		naringenin 3-dioxygenase (flavanone-3-hydroxylase)	1.89026	7.49158e-28	3.39719e-27	1	1	-1.41233	1.82203e-16	7.13869e-15	-1	-1	-2.33895	2.37494e-37	1.46151e-35	-1	-1	8	32067080	32070076	-	3	1	1416	38.77	protein_coding	Lj4g3v1037630	F3H	AT3G51240	Naringenin,2-oxoglutarate 3-dioxygenase
MTR_3g028465		transmembrane protein, putative	-1.01081	1.10495e-09	2.66559e-09	-1	-1	-1.50935	1.90089e-16	7.43506e-15	-1	-1	-0.796669	5.39902e-06	4.58738e-05	0	0	3	9023312	9023905	+	1	1	594	35.86	protein_coding
MTR_1g077030		4,5-DOPA dioxygenase extradiol-like protein	-0.70806	8.95029e-11	2.27749e-10	0	0	-0.992057	1.97644e-16	7.71748e-15	0	0	-1.67354	1.00218e-39	6.74266e-38	-1	-1	1	34373672	34375514	-	3	1	1054	39.47	protein_coding	Lj2g3v0523330	Uncharacterized protein	AT4G15093	Extradiol ring-cleavage dioxygenase
MTR_3g040800		tyrosine kinase family protein	-0.888773	1.59329e-16	5.139e-16	0	0	-0.940989	2.01427e-16	7.85192e-15	0	0	-1.39166	1.12863e-32	5.82669e-31	-1	-1	3	14407959	14411572	+	6	1	1897	38.32	protein_coding	Lj6g3v1018270	Uncharacterized protein	AT1G14370	Protein kinase 2A, chloroplastic
MTR_8g028150		bZIP transcription factor family protein	-0.358792	0.00157722	0.0024826	0	0	0.92456	2.25567e-16	8.7781e-15	0	0	0.887166	2.66275e-15	5.81896e-14	0	0	8	10487475	10492845	-	12	1	2842	37.26	protein_coding	Lj3g3v2385360	Putative uncharacterized protein	AT2G46270	G-box-binding factor 3
MTR_7g075040		EF hand calcium-binding family protein	-2.12065	4.58767e-28	2.09228e-27	-1	-1	-2.55134	2.35866e-16	9.16345e-15	-1	-1	-3.79499	4.89333e-23	1.6248e-21	-1	-1	7	28145704	28146920	+	1	1	1217	32.46	protein_coding
MTR_1g112230		mevalonate diphosphate decarboxylase	1.40171	3.19562e-27	1.42668e-26	1	1	-1.05666	2.42267e-16	9.39629e-15	-1	-1	-1.36563	7.35414e-26	2.82382e-24	-1	-1	1	50756473	50762009	-	10	1	1851	39.17	protein_coding	Lj5g3v2240960	Uncharacterized protein	AT3G54250	GHMP kinase family protein
MTR_1g071920		heat shock 22 kDa protein, putative	2.15839	2.68132e-42	1.6549e-41	1	1	1.09273	2.71471e-16	1.05113e-14	1	1	1.1388	1.05192e-17	2.61304e-16	1	1	1	31948172	31948949	+	1	1	778	39.72	protein_coding	Lj0g3v0228019	Putative uncharacterized protein	AT4G14830	unknown protein; BEST Arabidopsis thaliana protein match is: unknown protein (TAIR:AT3G22530.1); Has 77 Blast hits to 77 proteins in 12 species: Archae - 0; Bacteria - 0; Metazoa - 0; Fungi - 0; Plants - 77; Viruses - 0; Other Eukaryotes - 0 (source /.../ BLink).
MTR_8g028720		MAP kinase	-0.0569718	0.542025	0.586226	0	0	-0.790756	2.74022e-16	1.05923e-14	0	0	-0.962894	2.7564e-23	9.25903e-22	0	0	8	11055784	11061033	+	6	1	1705	38.01	protein_coding	Lj1g3v2742300	Uncharacterized protein	AT4G01370	Mitogen-activated protein kinase 4
MTR_8g027495		ABA-inducible bHLH-type transcription factor	0.914317	6.24313e-17	2.04417e-16	0	0	-0.91014	3.33904e-16	1.28854e-14	0	0	-0.761263	4.32866e-12	7.51637e-11	0	0	8	9802803	9805726	+	1	1	2924	37.31	protein_coding
MTR_3g070800		Serine/Threonine-kinase CCR4-like protein	-0.0144292	0.900924	0.914893	0	0	-1.01259	3.52944e-16	1.35929e-14	-1	-1	-1.63809	9.38345e-37	5.5954e-35	-1	-1	3	31754455	31757287	-	1	1	2833	38.02	protein_coding	Lj6g3v0521540	Serine/threonine protein kinase-like protein CCR4	AT3G55950	Putative serine/threonine-protein kinase-like protein CCR3
MTR_1g028460		bidirectional sugar transporter	1.39849	1.57013e-22	6.11646e-22	1	1	-1.17055	3.53414e-16	1.35929e-14	-1	-1	-0.524375	0.000164225	0.000996274	0	0	1	9609945	9612620	-	6	1	1235	35.87	protein_coding	Lj1g3v0948550	Uncharacterized protein	AT5G53190	Bidirectional sugar transporter SWEET3
MTR_2g009670		wall associated kinase-like protein	1.46487	2.18025e-06	4.31951e-06	1	1	-3.23495	3.7781e-16	1.4507e-14	-1	-1	-4.55086	6.03419e-21	1.83467e-19	-1	-1	2	2014513	2017652	-	3	1	2277	41.59	protein_coding	Lj0g3v0084029	Putative uncharacterized protein
MTR_7g117890		spotted leaf protein, putative	-0.607193	3.87353e-09	9.05943e-09	0	0	-0.88231	3.98557e-16	1.52782e-14	0	0	-1.11246	2.08742e-24	7.52679e-23	-1	-1	7	48919484	48925656	-	4	1	4484	37.85	protein_coding	Lj0g3v0200239	U-box domain-containing protein
MTR_3g023720		soluble N-ethylmaleimide-sensitive factor adaptor protein	-1.97762	2.2389e-66	2.08419e-65	-1	-1	-0.934976	4.66365e-16	1.78479e-14	0	0	-1.20139	3.59185e-25	1.34999e-23	-1	-1	3	7214079	7218102	-	4	2	3086	33.38	protein_coding	Lj0g3v0146819	SNAP25-like protein C (Fragment)	AT5G61210	SNAP25 homologous protein SNAP33
MTR_2g075570		hypothetical protein	0.427742	0.0277628	0.0378833	0	0	-1.85168	5.03153e-16	1.92239e-14	-1	-1	-3.06061	7.39701e-31	3.57863e-29	-1	-1	2	31612734	31614426	-	2	1	626	35.94	protein_coding
MTR_6g046930		LRR and NB-ARC domain disease resistance protein	-1.28622	3.78816e-25	1.60109e-24	-1	-1	-1.04431	5.19078e-16	1.97996e-14	-1	-1	-1.46369	4.81955e-29	2.15963e-27	-1	-1	6	16984582	16988587	-	2	1	3892	35.82	protein_coding	Lj1g3v2012980	Predicted protein (Fragment)
MTR_3g064370		flavin containing amine oxidase	-0.915041	6.94415e-19	2.41997e-18	0	0	-0.858215	5.3387e-16	2.03302e-14	0	0	-1.14618	6.52102e-27	2.63087e-25	-1	-1	3	28972384	28978432	+	7	3	3660	36.99	protein_coding	Lj6g3v0933770	Uncharacterized protein	AT1G65840	Probable polyamine oxidase 4
MTR_1g056550		syntaxin of plants 122 protein	-2.60311	3.11133e-109	4.70821e-108	-1	-1	-0.955936	5.50544e-16	2.09307e-14	0	0	-1.49158	4.31691e-35	2.41799e-33	-1	-1	1	24709062	24712400	-	2	1	2126	34.95	protein_coding	Lj5g3v0841020	Syntaxin-121	AT3G11820	Syntaxin-121
MTR_3g073150		nitrate reductase [NADH]-like protein	4.5906	5.76797e-61	4.94639e-60	1	1	-1.67402	5.6518e-16	2.14517e-14	-1	-1	-1.7959	6.90745e-18	1.74211e-16	-1	-1	3	32957507	32962633	-	4	1	2774	40.88	protein_coding	Lj0g3v0006719	Nitrate reductase	AT1G77760	Nitrate reductase
MTR_5g074600		orcinol O-methyltransferase	-5.94219	1.10112e-229	4.42691e-228	-1	-1	-2.83961	6.25533e-16	2.37035e-14	-1	-1	-3.56106	9.52384e-20	2.70002e-18	-1	-1	5	31710696	31713098	+	2	1	1432	35.96	protein_coding	Lj0g3v0114299	Uncharacterized protein
MTR_7g068110		hypothetical protein	-2.28933	9.02022e-62	7.84324e-61	-1	-1	-1.37151	6.50523e-16	2.461e-14	-1	-1	-1.46999	8.43105e-18	2.11252e-16	-1	-1	7	24877081	24879440	+	2	1	1502	34.82	protein_coding
MTR_5g045960		UDP-glucosyltransferase family protein	2.87454	1.56452e-64	1.42143e-63	1	1	-1.23903	6.84256e-16	2.58438e-14	-1	-1	-2.21697	1.21012e-40	8.46243e-39	-1	-1	5	20154083	20155774	+	1	1	1692	34.4	protein_coding	Lj5g3v0681120	Uncharacterized protein	AT3G53150	UDP-glycosyltransferase 73D1
MTR_7g015220		methylesterase	0.877106	7.60573e-09	1.75062e-08	0	0	-1.26364	6.92798e-16	2.61237e-14	-1	-1	-1.87916	3.1229e-31	1.52928e-29	-1	-1	7	4622948	4628543	+	5	1	1736	38.94	protein_coding	Lj1g3v3027220	Uncharacterized protein	AT3G29770	Putative methylesterase 11, chloroplastic
MTR_2g450550		transmembrane protein, putative	-0.348944	0.000556482	0.000912976	0	0	0.815086	7.31018e-16	2.75199e-14	0	0	1.01119	8.08752e-24	2.78977e-22	1	1	2	22446274	22452477	+	8	3	2965	36.83	protein_coding	Lj6g3v1092210		AT2G12400	unknown protein; FUNCTIONS IN: molecular_function unknown; INVOLVED IN: biological_process unknown; LOCATED IN: endomembrane system; EXPRESSED IN: 25 plant structures; EXPRESSED DURING: 13 growth stages; BEST Arabidopsis thaliana protein match is: u /.../ protein (TAIR:AT2G25270.1); Has 177 Blast hits to 172 proteins in 23 species: Archae - 0; Bacteria - 2; Metazoa - 3; Fungi - 0; Plants - 164; V…
MTR_2g450550		transmembrane protein, putative	-0.348944	0.000556482	0.000912976	0	0	0.815086	7.31018e-16	2.75199e-14	0	0	1.01119	8.08752e-24	2.78977e-22	1	1	2	22446274	22452477	+	8	3	2965	36.83	protein_coding			AT2G12400	unknown protein; FUNCTIONS IN: molecular_function unknown; INVOLVED IN: biological_process unknown; LOCATED IN: endomembrane system; EXPRESSED IN: 25 plant structures; EXPRESSED DURING: 13 growth stages; BEST Arabidopsis thaliana protein match is: u /.../ protein (TAIR:AT2G25270.1); Has 177 Blast hits to 172 proteins in 23 species: Archae - 0; Bacteria - 2; Metazoa - 3; Fungi - 0; Plants - 164; V…
MTR_8g095560		hypothetical protein	-2.70764	4.09411e-40	2.42754e-39	-1	-1	-2.95473	7.59756e-16	2.85552e-14	-1	-1	-2.45081	1.20415e-12	2.19669e-11	-1	-1	8	40001088	40001786	-	1	1	699	32.62	protein_coding
MTR_4g094515		FAD-binding berberine family protein	0.902633	7.64675e-07	1.56454e-06	0	0	-1.66795	8.03021e-16	3.01322e-14	-1	-1	-1.62267	3.3729e-15	7.32923e-14	-1	-1	4	38124942	38130679	+	3	1	3621	37.45	protein_coding
MTR_3g081130		seed linoleate 9S-lipoxygenase	3.75097	1.4746e-66	1.37603e-65	1	1	-1.57814	8.56332e-16	3.20805e-14	-1	-1	-1.32572	8.6243e-12	1.4634e-10	-1	-1	3	36742841	36746629	+	6	2	3219	39.14	protein_coding	Lj3g3v2661200	Lipoxygenase	AT1G55020	Linoleate 9S-lipoxygenase 1
MTR_3g081130		seed linoleate 9S-lipoxygenase	3.75097	1.4746e-66	1.37603e-65	1	1	-1.57814	8.56332e-16	3.20805e-14	-1	-1	-1.32572	8.6243e-12	1.4634e-10	-1	-1	3	36742841	36746629	+	6	2	3219	39.14	protein_coding	Lj3g3v2659870	Lipoxygenase	AT1G55020	Linoleate 9S-lipoxygenase 1
MTR_7g092430		LRR receptor-like kinase family protein	-0.0202187	0.854772	0.874399	0	0	0.879654	8.66741e-16	3.24178e-14	0	0	0.714742	6.12636e-11	9.71003e-10	0	0	7	36624649	36627841	+	2	1	3115	35.18	protein_coding			AT5G06940	Probably inactive leucine-rich repeat receptor-like protein kinase At5g06940
MTR_7g111030		metal ion-binding protein	-0.0110023	0.956117	0.962582	0	0	-1.70292	8.81638e-16	3.29216e-14	-1	-1	-2.94635	2.1393e-38	1.37135e-36	-1	-1	7	45520781	45531502	-	18	1	4497	41.18	protein_coding	Lj0g3v0165519	Uncharacterized protein	AT3G62010	unknown protein; LOCATED IN: cellular_component unknown; EXPRESSED IN: 23 plant structures; EXPRESSED DURING: 15 growth stages; Has 553 Blast hits to 216 proteins in 93 species: Archae - 0; Bacteria - 124; Metazoa - 193; Fungi - 58; Plants - 108; Vi /.../- 0; Other Eukaryotes - 70 (source: NCBI BLink).
MTR_8g072260		cytochrome P450 family ABA 8'-hydroxylase	-1.96504	6.85096e-30	3.26315e-29	-1	-1	-1.37747	9.9589e-16	3.71279e-14	-1	-1	-0.58224	0.000546757	0.00288137	0	0	8	30521508	30524747	-	4	3	2593	32.93	protein_coding	Lj2g3v1550580	Abscisic acid 8'-hydroxylase	AT4G19230	Abscisic acid 8'-hydroxylase 1
MTR_8g072260		cytochrome P450 family ABA 8'-hydroxylase	-1.96504	6.85096e-30	3.26315e-29	-1	-1	-1.37747	9.9589e-16	3.71279e-14	-1	-1	-0.58224	0.000546757	0.00288137	0	0	8	30521508	30524747	-	4	3	2593	32.93	protein_coding	Lj2g3v1550580	Abscisic acid 8'-hydroxylase	AT5G45340	Abscisic acid 8'-hydroxylase 3
MTR_1g032930		receptor-like kinase	-2.0422	1.80526e-87	2.18803e-86	-1	-1	-0.849803	1.03016e-15	3.83437e-14	0	0	-0.810127	1.3821e-14	2.89164e-13	0	0	1	11790103	11793150	-	1	1	3048	37.07	protein_coding	Lj0g3v0257449	Uncharacterized protein
MTR_7g113130		respiratory burst oxidase-like protein	-1.17856	7.11141e-23	2.80482e-22	-1	-1	-0.962097	1.06404e-15	3.95406e-14	0	0	-1.15858	6.69409e-22	2.12782e-20	-1	-1	7	46559629	46566528	-	9	3	3593	38.77	protein_coding	Lj6g3v1549190	Uncharacterized protein	AT1G09090	Respiratory burst oxidase homolog protein B
MTR_7g108875		pectinesterase/pectinesterase inhibitor, putative	-1.27758	5.64397e-16	1.78909e-15	-1	-1	-1.31716	1.11223e-15	4.12651e-14	-1	-1	-1.44276	2.15222e-18	5.61206e-17	-1	-1	7	44463174	44465798	-	2	1	2018	38.35	protein_coding	Lj1g3v4875690	Pectinesterase	AT4G02330	Probable pectinesterase/pectinesterase inhibitor 41
MTR_4g098850		type I inositol-1,4,5-trisphosphate 5-phosphatase	-0.807855	3.72615e-10	9.22227e-10	0	0	-1.24706	1.1151e-15	4.13052e-14	-1	-1	-0.310963	0.027852	0.0767725	0	0	4	40768097	40778727	-	15	1	5127	35.4	protein_coding	Lj4g3v1154250	Uncharacterized protein	AT4G18010	Type I inositol 1,4,5-trisphosphate 5-phosphatase 2
MTR_4g009540		helix loop helix DNA-binding domain protein	2.07751	1.14647e-17	3.85055e-17	1	1	-1.94987	1.19573e-15	4.4221e-14	-1	-1	-3.90099	1.29451e-45	1.09427e-43	-1	-1	4	1840252	1841959	-	4	2	1429	33.66	protein_coding	Lj0g3v0312929	Uncharacterized protein
MTR_5g099130		Serine/Threonine kinase family protein	-1.07572	1.55319e-22	6.05252e-22	-1	-1	-0.902658	1.24474e-15	4.596e-14	0	0	-1.18514	1.89708e-25	7.22424e-24	-1	-1	5	43454869	43457226	-	5	3	2028	38.56	protein_coding	Lj0g3v0268469	Protein kinase	AT2G17220	Protein kinase superfamily protein
MTR_3g088640		adenine nucleotide alpha hydrolase-like domain kinase	-1.19415	2.5018e-16	8.01751e-16	-1	-1	-1.32771	1.40031e-15	5.16214e-14	-1	-1	-1.46958	2.107e-18	5.50659e-17	-1	-1	3	40375755	40380004	+	10	1	2997	39.31	protein_coding	Lj1g3v0897610	Uncharacterized protein	AT1G77280	Protein kinase protein with adenine nucleotide alpha hydrolases-like domain
MTR_4g094240		phosphate-responsive 1 family protein	-0.953906	4.71697e-10	1.16073e-09	0	0	-1.28972	1.54253e-15	5.67734e-14	-1	-1	-0.499432	0.00139623	0.00649874	0	0	4	37378828	37380136	-	1	1	1309	43.62	protein_coding	Lj0g3v0225619	Uncharacterized protein	AT5G64260	Protein EXORDIUM-like 2
MTR_3g463080		sodium-dependent phosphate transporter, putative	3.21286	3.27269e-45	2.13103e-44	1	1	1.17839	1.57698e-15	5.7949e-14	1	1	1.45363	1.1072e-23	3.80222e-22	1	1	3	25250642	25256724	-	10	1	2025	41.78	protein_coding	Lj0g3v0102219	Uncharacterized protein	AT2G29650	Sodium-dependent phosphate transport protein 1, chloroplastic
MTR_2g088020		MAP kinase kinase kinase	1.88498	2.66911e-08	5.96101e-08	1	1	-3.17205	1.73038e-15	6.3485e-14	-1	-1	-2.82303	3.17618e-13	6.03266e-12	-1	-1	2	37065854	37067181	+	1	1	1328	39.76	protein_coding	Lj3g3v1313780	Mitogen-activated protein kinase kinase kinase A	AT2G32510	mitogen-activated protein kinase kinase kinase 17
MTR_5g040320		sphingoid base hydroxylase-like protein	-0.621997	1.63946e-09	3.91573e-09	0	0	-0.843882	1.77415e-15	6.49873e-14	0	0	-0.962417	1.24778e-19	3.50732e-18	0	0	5	17732499	17735533	+	2	1	1855	35.85	protein_coding	Lj5g3v1889400	Uncharacterized protein	AT1G14290	Sphinganine C(4)-monooxygenase 2
MTR_2g075830		papain family cysteine protease	5.06513	2.33853e-14	6.95174e-14	1	1	2.67577	1.82771e-15	6.68431e-14	1	1	5.22328	7.90328e-49	7.47475e-47	1	1	2	31726251	31727821	+	2	1	1235	38.79	protein_coding	Lj3g3v1641950	Cysteine proteinase	AT5G45890	Senescence-specific cysteine protease SAG12
MTR_5g020860		hypothetical protein	0.00330265	0.983734	0.986084	0	0	-1.5361	1.83661e-15	6.70623e-14	-1	-1	-2.04889	2.04012e-23	6.94391e-22	-1	-1	5	7995952	7996710	+	1	1	759	31.75	protein_coding	Lj2g3v1730250	Putative uncharacterized protein
MTR_4g094492		reticuline oxidase-like protein	-1.9741	3.59778e-70	3.51062e-69	-1	-1	-0.97566	1.89719e-15	6.9165e-14	0	0	-2.05985	1.68554e-53	1.77612e-51	-1	-1	4	38081086	38083342	+	1	1	2257	35.31	protein_coding	Lj6g3v1629450
MTR_7g029030		peroxidase family protein	-1.83472	2.84775e-47	1.93287e-46	-1	-1	1.01344	2.02877e-15	7.38453e-14	1	1	1.01929	1.1377e-15	2.55894e-14	1	1	7	10086567	10090989	-	3	1	1400	34.57	protein_coding	Lj1g3v3835560	Uncharacterized protein	AT5G14130	Peroxidase 55
MTR_5g011050		phospholipase D alpha 1	-1.12447	9.25784e-10	2.24133e-09	-1	-1	-1.59871	2.06705e-15	7.51203e-14	-1	-1	-1.96542	1.38404e-21	4.33371e-20	-1	-1	5	3110569	3115901	-	10	1	3019	37.69	protein_coding	Lj2g3v2003100	Phospholipase D	AT2G42010	Phospholipase D beta 1
MTR_7g084770		xyloglucan endotransglucosylase/hydrolase family protein	-3.15717	1.11694e-120	1.86509e-119	-1	-1	-1.07301	2.09848e-15	7.61423e-14	-1	-1	-1.69145	6.73638e-34	3.68378e-32	-1	-1	7	32717094	32719214	+	4	1	1530	36.34	protein_coding	Lj4g3v2092500	Xyloglucan endotransglucosylase/hydrolase	AT5G13870	Probable xyloglucan endotransglucosylase/hydrolase protein 5
MTR_3g065440		myb transcription factor	-0.372351	0.0592556	0.0769436	0	0	-1.82703	2.10906e-15	7.64064e-14	-1	-1	-2.96915	1.72397e-30	8.16922e-29	-1	-1	3	29570010	29573532	+	3	1	2329	30.4	protein_coding	Lj2g3v2556910	Uncharacterized protein
MTR_4g069500		polyol/monosaccharide transporter 1	-0.788081	2.75795e-13	7.85452e-13	0	0	-0.868287	2.37668e-15	8.59665e-14	0	0	-0.769101	1.82223e-12	3.2725e-11	0	0	4	26152024	26155152	+	4	3	2467	35.95	protein_coding	Lj3g3v3338420	Putative polyol transporter protein 4	AT3G18830	Polyol transporter 5
MTR_3g028480		transmembrane protein, putative	-2.96208	3.84122e-47	2.59724e-46	-1	-1	-2.22675	2.50796e-15	9.0573e-14	-1	-1	-1.01706	3.38367e-05	0.000241227	-1	-1	3	9026022	9026583	+	1	1	562	33.45	protein_coding
MTR_2g045050		acyl-CoA thioesterase	-0.802077	6.91876e-09	1.59696e-08	0	0	-1.29008	2.59943e-15	9.37299e-14	-1	-1	-0.953695	1.45919e-09	2.04444e-08	0	0	2	19598605	19601235	+	3	1	1157	34.83	protein_coding	Lj0g3v0066299	Predicted protein (Fragment)	AT1G48320	1,4-dihydroxy-2-naphthoyl-CoA thioesterase 1
MTR_7g105320		F-box plant protein, putative	1.32441	1.7292e-13	4.95896e-13	1	1	-1.52218	2.8622e-15	1.03035e-13	-1	-1	-0.671434	0.000139839	0.000863542	0	0	7	42689176	42690664	-	1	1	1489	42.44	protein_coding
MTR_3g083910		chalcone and stilbene synthase family protein	-1.98289	5.48758e-19	1.91932e-18	-1	-1	-2.72146	2.86643e-15	1.03035e-13	-1	-1	-3.85277	1.33197e-21	4.18203e-20	-1	-1	3	37858368	37860174	-	2	1	1672	43.36	protein_coding	Lj1g3v2626200	Uncharacterized protein	AT5G13930	Chalcone synthase
MTR_4g100480		nudix family hydrolase	5.03697	8.06944e-213	2.84303e-211	1	1	-0.925004	3.12416e-15	1.12125e-13	0	0	-0.478678	2.82045e-05	0.000205194	0	0	4	41422220	41425247	+	8	1	1379	37.35	protein_coding	Lj0g3v0105609	Nudix hydrolase	AT5G47240	Nudix hydrolase 8
MTR_7g063650		delta-1-pyrroline-5-carboxylate synthetase	1.09873	1.94478e-15	6.05175e-15	1	1	1.054	3.46218e-15	1.24063e-13	1	1	1.33209	2.88099e-23	9.64943e-22	1	1	7	23212076	23220462	-	20	1	2819	39.94	protein_coding	Lj1g3v3443810	Uncharacterized protein	AT3G55610	Delta-1-pyrroline-5-carboxylate synthase B
MTR_8g090020		transmembrane protein	-2.72963	8.86973e-92	1.12342e-90	-1	-1	-1.44981	3.48574e-15	1.24714e-13	-1	-1	-2.23799	7.34337e-28	3.09239e-26	-1	-1	8	37672328	37673497	+	3	1	888	34.01	protein_coding	Lj0g3v0314969	At1g23840/F5O8_37
MTR_7g076010		RING zinc finger protein, putative	0.388524	0.00200174	0.00311827	0	0	-1.03807	3.60079e-15	1.28631e-13	-1	-1	-0.943425	4.83805e-13	9.06231e-12	0	0	7	28559568	28563510	-	5	1	1732	39.78	protein_coding	Lj1g3v2610300	Uncharacterized protein	AT3G61180	RING/U-box superfamily protein
MTR_5g092340		NB-ARC domain protein	-2.55994	1.65132e-58	1.35662e-57	-1	-1	-1.65392	3.83067e-15	1.36631e-13	-1	-1	-1.68619	1.23454e-15	2.77134e-14	-1	-1	5	40322163	40327824	+	2	2	5108	30.19	protein_coding	Lj0g3v0294269	Resistance protein
MTR_3g051610		DUF4228 domain protein	0.442856	9.04457e-05	0.000159354	0	0	-0.927047	3.8376e-15	1.36667e-13	0	0	-0.948704	6.49541e-16	1.4841e-14	0	0	3	20413123	20413817	+	1	1	695	35.4	protein_coding	Lj0g3v0147659	Uncharacterized protein
MTR_3g051570		DUF4228 domain protein	-2.37284	3.94326e-38	2.24522e-37	-1	-1	-2.48516	4.08316e-15	1.45188e-13	-1	-1	-1.19464	6.60063e-06	5.50896e-05	-1	-1	3	20398980	20400598	+	1	1	1619	35.33	protein_coding	Lj0g3v0147659	Uncharacterized protein
MTR_7g090630		dehydration-induced protein ERD15	1.05208	9.47445e-11	2.40821e-10	1	1	-1.28475	4.13753e-15	1.46895e-13	-1	-1	-2.02248	1.52842e-33	8.24096e-32	-1	-1	7	35670923	35672571	+	2	2	1546	32.21	protein_coding	Lj1g3v4215510	Uncharacterized protein
MTR_2g014300		ethylene response factor	1.74634	2.67193e-52	1.99547e-51	1	1	-0.867954	4.32438e-15	1.53293e-13	0	0	-0.882847	1.0536e-15	2.38373e-14	0	0	2	4034815	4036032	+	1	1	1218	44.66	protein_coding	Lj6g3v2007160	Uncharacterized protein
MTR_7g087570		serine hydrolase	-1.67363	9.59179e-25	4.01214e-24	-1	-1	-1.67312	4.34248e-15	1.53698e-13	-1	-1	-2.26666	6.37779e-23	2.10558e-21	-1	-1	7	34097403	34099544	-	6	1	1115	36.5	protein_coding	Lj1g3v4037150	Putative uncharacterized protein
MTR_1g107375		limonoid UDP-glucosyltransferase-like protein	0.491867	0.000155414	0.00026853	0	0	-1.09439	4.35213e-15	1.53804e-13	-1	-1	-2.10121	5.92729e-43	4.52927e-41	-1	-1	1	48666115	48667811	-	1	1	1697	36.77	protein_coding	Lj5g3v2112290	Uncharacterized protein
MTR_8g090095		zeatin O-glucosyltransferase-like protein	0.726042	0.00348755	0.00530676	0	0	-2.21825	4.49965e-15	1.58774e-13	-1	-1	-0.761817	0.00265815	0.0111986	0	0	8	37720824	37722269	+	1	1	1446	37.9	protein_coding	Lj1g3v4238000	Putative glucosyltransferase
MTR_3g100100		TPR domain protein	-1.1494	1.11788e-29	5.29394e-29	-1	-1	-0.811965	4.52877e-15	1.59558e-13	0	0	-1.08025	3.61926e-25	1.35807e-23	-1	-1	3	45987094	45989713	+	2	1	1210	43.14	protein_coding	Lj1g3v1548780	Uncharacterized protein
MTR_5g053920		AP2/ERF and B3 domain transcription factor	-0.537777	0.000172483	0.000296956	0	0	-1.14704	4.82759e-15	1.69827e-13	-1	-1	-1.4241	5.01275e-22	1.60443e-20	-1	-1	5	22189479	22191258	+	1	1	1780	40.73	protein_coding	Lj2g3v1171110	Putative uncharacterized protein	AT1G25560	AP2/ERF and B3 domain-containing transcription repressor TEM1
MTR_4g052300		short-chain dehydrogenase/reductase	1.87494	7.90759e-23	3.11352e-22	1	1	-1.49799	5.06804e-15	1.78014e-13	-1	-1	-1.83236	1.27977e-20	3.81074e-19	-1	-1	4	18929211	18930008	-	1	1	798	42.86	protein_coding	Lj3g3v2971760	Putative uncharacterized protein	AT3G51680	Short-chain dehydrogenase reductase 2a
MTR_4g114000		aspartate racemase	3.9301	5.02163e-24	2.05578e-23	1	1	1.35474	5.18623e-15	1.81889e-13	1	1	0.862272	1.27522e-06	1.22109e-05	0	0	4	46909437	46911085	-	1	1	1649	39.05	protein_coding	Lj3g3v2224710	Putative aspartate racemase
MTR_2g089140		xyloglucan endotransglucosylase/hydrolase family protein	-1.51036	1.97777e-32	9.9893e-32	-1	-1	-1.04893	6.5735e-15	2.30192e-13	-1	-1	-0.766786	6.61324e-09	8.57863e-08	0	0	2	37637334	37639541	+	3	2	1629	34.44	protein_coding	Lj0g3v0290839	Uncharacterized protein	AT4G03210	Xyloglucan endotransglucosylase/hydrolase protein 9
MTR_2g089140		xyloglucan endotransglucosylase/hydrolase family protein	-1.51036	1.97777e-32	9.9893e-32	-1	-1	-1.04893	6.5735e-15	2.30192e-13	-1	-1	-0.766786	6.61324e-09	8.57863e-08	0	0	2	37637334	37639541	+	3	2	1629	34.44	protein_coding	Lj0g3v0008599	Uncharacterized protein	AT4G03210	Xyloglucan endotransglucosylase/hydrolase protein 9
MTR_6g072710		aldo/keto reductase family oxidoreductase	-0.51995	0.476571	0.523009	0	0	3.60909	6.70776e-15	2.34538e-13	1	1	4.23593	1.66887e-21	5.21143e-20	1	1	6	26934266	26934765	-	2	1	342	42.11	protein_coding
MTR_8g030920		acyl-CoA thioesterase	0.7563	3.43726e-09	8.06279e-09	0	0	-1.03244	6.73605e-15	2.35171e-13	-1	-1	-0.927722	1.412e-12	2.55767e-11	0	0	8	11520532	11529762	+	17	1	1821	39.92	protein_coding	Lj0g3v0161459	Uncharacterized protein	AT1G01710	Acyl-CoA thioesterase family protein
MTR_2g013210		receptor-like kinase	-2.10886	2.51117e-33	1.2918e-32	-1	-1	-1.56238	7.21583e-15	2.5154e-13	-1	-1	-2.02631	3.19312e-22	1.02772e-20	-1	-1	2	3519474	3522165	+	6	1	1831	34.84	protein_coding	Lj4g3v0450880	Uncharacterized protein	AT3G09010	Protein kinase superfamily protein
MTR_4g080700		papain family cysteine protease	4.26284	6.07177e-18	2.05814e-17	1	1	2.53109	7.40294e-15	2.57674e-13	1	1	5.24405	1.02724e-47	9.44451e-46	1	1	4	31185065	31186744	-	2	1	1277	37.74	protein_coding	Lj0g3v0000069	Cysteine proteinase	AT5G45890	Senescence-specific cysteine protease SAG12
MTR_2g099140		transmembrane protein, putative	0.188844	0.0971733	0.12194	0	0	-0.925308	8.30237e-15	2.88545e-13	0	0	-1.00354	3.5685e-17	8.59607e-16	-1	-1	2	42508885	42512581	-	10	2	2255	34.19	protein_coding
MTR_1g009640		hypothetical protein	0.712918	5.76515e-13	1.61754e-12	0	0	-0.774372	8.39296e-15	2.91255e-13	0	0	-0.485104	8.90336e-07	8.75427e-06	0	0	1	1409585	1411442	+	2	1	1527	36.08	protein_coding	Lj1g3v1968370	Uncharacterized protein
MTR_3g012440		CXE carboxylesterase	-1.79031	2.80071e-58	2.2968e-57	-1	-1	-0.866624	8.93054e-15	3.09445e-13	0	0	-1.83845	1.38085e-56	1.62359e-54	-1	-1	3	3446124	3447902	+	1	1	1779	40.08	protein_coding	Lj0g3v0229819	Hypothetical_protein
MTR_1g023730		cytochrome P450 family 71 protein	-2.35682	3.76617e-63	3.35308e-62	-1	-1	1.18293	9.05494e-15	3.13285e-13	1	1	2.26905	2.55472e-57	3.05468e-55	1	1	1	7633868	7637366	-	2	1	1993	35.12	protein_coding	Lj3g3v1475790	Cytochrome P450 monooxygenase CYP83E8
MTR_2g035130		disease-resistance response protein	-6.06954	7.01648780976642e-315	5.12403446791341e-313	-1	-1	1.22773	9.25758e-15	3.19816e-13	1	1	2.0366	1.81695e-40	1.26676e-38	1	1	2	13508378	13509836	+	2	1	800	36.5	protein_coding	Lj0g3v0286359	Uncharacterized protein
MTR_4g033205		quinone-oxidoreductase-like protein	3.76805	1.36514e-14	4.1052e-14	1	1	-3.30206	9.8243e-15	3.38887e-13	-1	-1	-5.46293	1.82657e-20	5.35601e-19	-1	-1	4	11561957	11565184	+	4	1	1049	41.09	protein_coding	Lj3g3v3753340	OSJNBa0034E24.2 protein	AT4G13010	Putative quinone-oxidoreductase homolog, chloroplastic
MTR_1g034290		hypothetical protein	2.16757	3.96609e-34	2.07024e-33	1	1	-1.33705	9.8772e-15	3.40203e-13	-1	-1	-2.06922	5.24098e-31	2.54089e-29	-1	-1	1	12472985	12473573	+	1	1	589	31.75	protein_coding	Lj2g3v0045120	Uncharacterized protein
MTR_1g103090		LRR/extensin 2	-2.36117	5.15587e-30	2.4634e-29	-1	-1	-2.16224	1.08487e-14	3.73108e-13	-1	-1	-2.93163	5.56203e-21	1.69558e-19	-1	-1	1	46642281	46643496	+	1	1	1216	37.99	protein_coding			AT3G22800	Leucine-rich repeat extensin-like protein 6
MTR_8g077105		LRR receptor-like kinase	-1.89551	5.87122e-28	2.67186e-27	-1	-1	1.37861	1.11008e-14	3.81211e-13	1	1	0.929376	3.28344e-07	3.4599e-06	0	0	8	32744707	32747014	-	1	1	2308	34.1	protein_coding
MTR_6g036620		Leginsulin/Albumin-1	-2.89002	1.57788e-57	1.27719e-56	-1	-1	-1.97724	1.13528e-14	3.89284e-13	-1	-1	-4.63325	4.32524e-34	2.37652e-32	-1	-1	6	12837292	12838070	-	2	1	660	36.21	protein_coding
MTR_0015s0030		lectin receptor kinase	-0.849318	9.71758e-08	2.10053e-07	0	0	-1.40148	1.23092e-14	4.21455e-13	-1	-1	-2.32882	7.67104e-32	3.84001e-30	-1	-1	scaffold0015	10200	12716	+	1	1	2517	35.64	protein_coding	Lj0g3v0073629	Uncharacterized protein	AT5G06740	Probable L-type lectin-domain containing receptor kinase S.5
MTR_4g015650		ALC-interacting protein	0.4946	0.00646962	0.00952347	0	0	-1.55163	1.32746e-14	4.53832e-13	-1	-1	-1.72238	3.01242e-17	7.27933e-16	-1	-1	4	4717136	4719337	+	2	1	1354	33.09	protein_coding	Lj1g3v2337900	Putative uncharacterized protein
MTR_6g013820		membrane-anchored ubiquitin-fold protein 4 precursor	1.14128	1.76142e-25	7.5205e-25	1	1	-0.845041	1.35022e-14	4.60932e-13	0	0	-1.1112	1.11367e-23	3.81874e-22	-1	-1	6	4419227	4421703	-	3	1	1430	30.98	protein_coding	Lj2g3v1069420	Putative uncharacterized protein	AT3G01050	Membrane-anchored ubiquitin-fold protein 1
MTR_2g029820		peroxidase family protein	-1.9227	1.78497e-52	1.33523e-51	-1	-1	-1.00536	1.38526e-14	4.72196e-13	-1	-1	-1.63144	7.37383e-34	4.02283e-32	-1	-1	2	11148216	11150525	+	4	1	1341	37.58	protein_coding	Lj6g3v1665380	Uncharacterized protein	AT5G06730	Peroxidase 54
MTR_3g034660		late embryogenesis abundant D-like protein	0.884471	0.000461877	0.000763301	0	0	1.84094	1.39927e-14	4.76266e-13	1	1	2.36092	9.06507e-23	2.98423e-21	1	1	3	11246308	11248273	-	2	1	1215	44.77	protein_coding	Lj5g3v2045990	Putative uncharacterized protein Sb01g008200
MTR_3g026650		GDP-fucose protein O-fucosyltransferase	-1.05628	4.78642e-08	1.05206e-07	-1	-1	1.48198	1.40171e-14	4.76395e-13	1	1	1.579	1.05986e-16	2.4856e-15	1	1	3	8177037	8180968	+	5	3	2562	37.63	protein_coding	Lj3g3v0464880	DUF246 domain-containing protein (Fragment)	AT2G44500	O-fucosyltransferase family protein
MTR_3g026650		GDP-fucose protein O-fucosyltransferase	-1.05628	4.78642e-08	1.05206e-07	-1	-1	1.48198	1.40171e-14	4.76395e-13	1	1	1.579	1.05986e-16	2.4856e-15	1	1	3	8177037	8180968	+	5	3	2562	37.63	protein_coding	Lj3g3v0893750	Growth regulator like protein	AT2G44500	O-fucosyltransferase family protein
MTR_0088s0100		arginase family protein	1.33684	2.7294e-33	1.40219e-32	1	1	0.801475	1.47521e-14	5.00637e-13	0	0	0.252205	0.0162274	0.0498774	0	0	scaffold0088	46289	49776	+	7	1	1442	38.35	protein_coding	Lj3g3v2740700	Uncharacterized protein	AT4G08870	Arginase 2, mitochondrial
MTR_4g103550		SNF1-related kinase regulatory subunit gamma 1	-0.570144	2.04182e-06	4.05431e-06	0	0	-0.937202	1.51198e-14	5.12362e-13	0	0	-0.561635	3.31465e-06	2.93298e-05	0	0	4	42797980	42801133	-	6	2	2101	38.12	protein_coding	Lj4g3v1388280	Uncharacterized protein	AT3G48530	SNF1-related protein kinase regulatory subunit gamma-1
MTR_4g079110		glutaredoxin-C1 protein	-2.14083	1.4485e-26	6.35493e-26	-1	-1	-1.59504	1.52486e-14	5.15971e-13	-1	-1	-0.945359	2.66728e-06	2.41005e-05	0	0	4	30540102	30541124	-	1	1	1023	33.92	protein_coding	Lj3g3v2825320	Glutaredoxin family protein	AT1G28480	Glutaredoxin-C9
MTR_5g038960		zinc finger, C3HC4 type (RING finger) protein	2.69794	8.31951e-08	1.8056e-07	1	1	-4.24434	1.54061e-14	5.20537e-13	-1	-1	-4.93167	3.05287e-16	7.05217e-15	-1	-1	5	17164168	17164581	+	1	1	414	34.06	protein_coding	Lj2g3v1193160	Uncharacterized protein
MTR_1g048200		ribonuclease T2 family protein	3.475	2.37142e-08	5.31004e-08	1	1	-4.40312	1.81352e-14	6.1185e-13	-1	-1	-4.44266	6.24639e-12	1.07253e-10	-1	-1	1	18244235	18245342	-	2	1	918	38.13	protein_coding
MTR_3g093780		DUF3133 family protein	-0.0280968	0.798672	0.825094	0	0	-0.883564	1.84971e-14	6.23149e-13	0	0	-1.37366	2.68242e-31	1.31707e-29	-1	-1	3	42847107	42851695	+	2	1	3776	37.16	protein_coding
MTR_1g103080		LRR amino-terminal domain protein	-2.24531	1.24019e-27	5.59529e-27	-1	-1	-2.41704	2.03543e-14	6.84716e-13	-1	-1	-2.07933	1.0783e-11	1.81238e-10	-1	-1	1	46640049	46641181	+	1	1	1132	42.49	protein_coding
MTR_5g033590		alpha/beta-hydrolase superfamily protein	-0.279663	0.00611515	0.00903164	0	0	-0.824866	2.07182e-14	6.95944e-13	0	0	-1.32883	3.38518e-33	1.79174e-31	-1	-1	5	14469005	14473114	-	8	1	2048	36.91	protein_coding	Lj2g3v1415330	Uncharacterized protein	AT1G10740	alpha/beta-Hydrolases superfamily protein
MTR_7g016820		chalcone and stilbene synthase family protein	-1.82399	3.20355e-25	1.35748e-24	-1	-1	-1.50681	2.09789e-14	7.03678e-13	-1	-1	-2.74472	9.00581e-36	5.18272e-34	-1	-1	7	5314377	5316167	+	2	1	1469	38.67	protein_coding	Lj1g3v2626200	Uncharacterized protein	AT5G13930	Chalcone synthase
MTR_7g108930		sucrose synthase	-0.787488	5.10572e-11	1.31559e-10	0	0	0.918504	2.1891e-14	7.33206e-13	0	0	1.08792	1.50192e-19	4.18596e-18	1	1	7	44513813	44520053	-	15	1	3110	40.71	protein_coding	Lj1g3v4875640	Sucrose synthase	AT4G02280	Sucrose synthase 3
MTR_7g050870		pectinesterase/pectinesterase inhibitor	-0.786656	2.48599e-11	6.48827e-11	0	0	-0.907582	2.26779e-14	7.58461e-13	0	0	-0.860096	4.18592e-13	7.88558e-12	0	0	7	17775709	17778012	+	2	1	2220	40.86	protein_coding	Lj1g3v3438940	Pectinesterase	AT1G11580	Pectinesterase/pectinesterase inhibitor 18
MTR_2g034720		alpha-L-arabinofuranosidase/beta-D-xylosidase	-2.10503	4.39362e-93	5.64856e-92	-1	-1	-0.819016	2.46985e-14	8.24843e-13	0	0	-1.02741	1.91551e-21	5.96548e-20	-1	-1	2	13297391	13303852	+	6	1	2972	39.4	protein_coding	Lj6g3v1538130		AT5G49360	Beta-D-xylosidase 1
MTR_2g078350		calcium-binding EF-hand protein	-1.0791	4.90137e-07	1.01498e-06	-1	-1	-1.84799	2.5706e-14	8.56306e-13	-1	-1	-2.84609	4.07978e-27	1.65755e-25	-1	-1	2	32631917	32635869	+	7	1	1530	36.93	protein_coding	Lj0g3v0133059	Uncharacterized protein
MTR_4g120970		pathogenesis-related protein bet V I family protein	-0.139792	0.613695	0.654326	0	0	-2.86547	2.57148e-14	8.56306e-13	-1	-1	-4.29264	5.18606e-21	1.58725e-19	-1	-1	4	50078482	50079473	-	2	1	914	38.51	protein_coding	Lj0g3v0286359	Uncharacterized protein
MTR_3g108910		hypothetical protein	-2.00517	6.77669e-63	6.00329e-62	-1	-1	-0.927101	2.57871e-14	8.57477e-13	0	0	-0.573111	1.7253e-06	1.61455e-05	0	0	3	50335890	50337688	-	2	1	1688	34.36	protein_coding	Lj1g3v1968370	Uncharacterized protein
MTR_5g014090		type I inositol-1,4,5-trisphosphate 5-phosphatase	-1.24652	1.12074e-27	5.05833e-27	-1	-1	-0.880685	2.58305e-14	8.57684e-13	0	0	-0.809204	2.07545e-12	3.70133e-11	0	0	5	4676359	4680564	+	11	2	2599	35.44	protein_coding	Lj4g3v1153070	Type I inositol-1,4,5-trisphosphate 5-phosphatase	AT4G18010	Type I inositol 1,4,5-trisphosphate 5-phosphatase 2
MTR_7g015670		feronia receptor-like kinase	-2.70586	1.12105e-49	7.96506e-49	-1	-1	1.45257	2.58887e-14	8.58381e-13	1	1	1.71644	6.15458e-20	1.75345e-18	1	1	7	4862094	4865068	-	1	1	2975	36.24	protein_coding	Lj0g3v0259209	Uncharacterized protein
MTR_1g086650		glycerol-3-phosphate acyltransferase	1.32914	4.53507e-10	1.11715e-09	1	1	-1.87643	2.65551e-14	8.79214e-13	-1	-1	-1.33896	4.55644e-09	6.00851e-08	-1	-1	1	38791933	38793674	-	2	1	1629	37.38	protein_coding	Lj5g3v1585220	Uncharacterized protein	AT1G02390	Probable glycerol-3-phosphate acyltransferase 2
MTR_5g082580		phosphoinositide-specific phospholipase C family protein	1.04871	1.45302e-13	4.18096e-13	1	1	-1.09774	2.6946e-14	8.90877e-13	-1	-1	-1.43837	9.51998e-23	3.12952e-21	-1	-1	5	35506838	35510948	+	9	1	2170	36.5	protein_coding	Lj0g3v0130579	Uncharacterized protein	AT2G40116	Phosphoinositide phospholipase C 6
MTR_5g072930		cytochrome P450 family 71 protein	-3.84109	2.9232e-76	3.0916e-75	-1	-1	1.74612	2.73756e-14	9.03787e-13	1	1	2.61851	1.60635e-33	8.60085e-32	1	1	5	31038885	31040934	-	2	1	1923	37.03	protein_coding	Lj3g3v1475790	Cytochrome P450 monooxygenase CYP83E8
MTR_4g133230		tonoplast dicarboxylate transporter-like protein	-5.0801	5.2708e-299	3.42632e-297	-1	-1	-1.18472	2.77867e-14	9.16048e-13	-1	-1	-0.376924	0.00901545	0.0309091	0	0	4	55735490	55740133	+	6	1	2290	38.78	protein_coding	Lj4g3v0119990	Tonoplast malate transporter/sodium dicarboxylate symporter	AT5G47560	Tonoplast dicarboxylate transporter
MTR_4g123850		drug resistance transporter-like ABC domain protein	-1.88928	1.93861e-31	9.5613e-31	-1	-1	-1.21991	2.79324e-14	9.19537e-13	-1	-1	-1.43635	5.08561e-19	1.37264e-17	-1	-1	4	51043657	51052469	+	24	1	5084	38.24	protein_coding	Lj1g3v4528450	Pleiotropic drug resistance protein	AT3G53480	ABC transporter G family member 37
MTR_4g094495		reticuline oxidase-like protein	-2.12401	6.46024e-51	4.69997e-50	-1	-1	-1.39414	2.79928e-14	9.20215e-13	-1	-1	-1.39631	2.52484e-14	5.19765e-13	-1	-1	4	38085612	38087364	+	1	1	1753	36.22	protein_coding	Lj6g3v1629450		AT5G44440	FAD-binding Berberine family protein
MTR_4g107010		spotted leaf protein, putative	-0.893273	4.6089e-06	8.95207e-06	0	0	1.48011	2.89003e-14	9.48693e-13	1	1	1.02112	1.8757e-07	2.0437e-06	1	1	4	43984111	43987097	-	2	1	2299	39.71	protein_coding	Lj4g3v1534900	Uncharacterized protein
MTR_5g004990		hypothetical protein	-1.00287	3.98577e-05	7.22372e-05	-1	-1	-2.59006	2.96328e-14	9.71357e-13	-1	-1	-3.86495	1.34382e-21	4.2135e-20	-1	-1	5	297721	297957	+	2	1	159	46.54	protein_coding
MTR_2g009720		class I glutamine amidotransferase	0.311107	0.00304961	0.00466745	0	0	-0.82821	3.1623e-14	1.03513e-12	0	0	-0.872714	9.96027e-16	2.25567e-14	0	0	2	2050938	2055672	-	4	2	1124	34.52	protein_coding	Lj6g3v2192310	GMP synthase
MTR_1g062880		eukaryotic-type carbonic anhydrase	-0.532327	0.000465642	0.000769192	0	0	-1.2023	3.18223e-14	1.04017e-12	-1	-1	-1.83168	2.02988e-29	9.25764e-28	-1	-1	1	27559939	27566660	-	7	1	1419	33.97	protein_coding	Lj5g3v0670150	Uncharacterized protein
MTR_8g018270		NB-ARC domain protein	1.76031	2.72779e-13	7.76958e-13	1	1	-1.85647	3.48819e-14	1.13857e-12	-1	-1	-3.07838	1.96702e-31	9.69936e-30	-1	-1	8	6183460	6189386	-	8	1	4246	38.08	protein_coding	Lj3g3v2665430	Nbs-lrr resistance protein
MTR_5g061400		Nodule Cysteine-Rich (NCR) secreted peptide	6.17434	3.54582e-41	2.14487e-40	1	1	-1.50104	3.75072e-14	1.22253e-12	-1	-1	-0.678669	0.000163395	0.000992018	0	0	5	25508706	25509349	+	2	1	527	29.6	protein_coding
MTR_1g097690		type I inositol-1,4,5-trisphosphate 5-phosphatase	-1.46826	8.9219e-28	4.03628e-27	-1	-1	1.05185	3.8503e-14	1.25322e-12	1	1	1.06098	1.66449e-14	3.473e-13	1	1	1	44039874	44050596	+	11	2	8428	30.3	protein_coding	Lj5g3v1913760		AT1G71710	DNAse I-like superfamily protein
MTR_4g094010		white-brown-complex ABC transporter family protein, putative	-3.35575	3.84185e-65	3.52238e-64	-1	-1	-1.63175	3.95178e-14	1.28444e-12	-1	-1	-2.1787	4.56214e-22	1.46426e-20	-1	-1	4	37344406	37348410	-	8	1	2659	35.13	protein_coding	Lj4g3v0343340	Uncharacterized protein (Fragment)	AT1G17840	ABC transporter G family member 11
MTR_7g093870		disease resistance-responsive, dirigent domain protein	-4.47123	1.19868e-281	6.91551e-280	-1	-1	0.942452	4.08114e-14	1.32462e-12	0	0	1.34012	6.4392e-28	2.72656e-26	1	1	7	37336574	37338095	-	1	1	1522	33.84	protein_coding	Lj0g3v0128669	Uncharacterized protein
MTR_1g110670		monoglyceride lipase, putative	-0.0365397	0.757587	0.788225	0	0	-0.938326	4.29196e-14	1.39066e-12	0	0	-1.63966	6.75491e-37	4.09142e-35	-1	-1	1	49928367	49931227	+	9	1	1083	39.7	protein_coding	Lj0g3v0194809	Uncharacterized protein	AT1G77420	alpha/beta-Hydrolases superfamily protein
MTR_6g075290		cyclic nucleotide-gated cation channel protein	-0.580738	0.000195542	0.000334981	0	0	-1.24162	4.29666e-14	1.39066e-12	-1	-1	-2.18435	1.57459e-36	9.31714e-35	-1	-1	6	27889382	27898162	+	12	3	5078	34.44	protein_coding	Lj2g3v0632400	Uncharacterized protein	AT3G17700	Probable cyclic nucleotide-gated ion channel 20, chloroplastic
MTR_4g126020		calmodulin-binding family protein	-0.84646	1.54204e-11	4.06414e-11	0	0	-0.963066	4.39862e-14	1.42166e-12	0	0	-1.47689	4.03101e-30	1.88307e-28	-1	-1	4	52366719	52370164	-	7	2	2625	36.46	protein_coding	Lj4g3v2172730	Uncharacterized protein	AT4G33050	calmodulin-binding family protein
MTR_4g126020		calmodulin-binding family protein	-0.84646	1.54204e-11	4.06414e-11	0	0	-0.963066	4.39862e-14	1.42166e-12	0	0	-1.47689	4.03101e-30	1.88307e-28	-1	-1	4	52366719	52370164	-	7	2	2625	36.46	protein_coding	Lj6g3v1228360	Uncharacterized protein	AT4G33050	calmodulin-binding family protein
MTR_2g093760		transmembrane protein, putative	0.678077	9.68747e-05	0.000170109	0	0	-1.36844	4.57723e-14	1.47733e-12	-1	-1	-0.130463	0.449071	0.606958	0	0	2	39995714	39996436	+	1	1	723	34.72	protein_coding
MTR_8g461110		LRR receptor-like kinase, putative	-2.88261	6.9162e-121	1.15656e-119	-1	-1	-0.958078	4.93361e-14	1.59012e-12	0	0	-0.963133	2.88196e-14	5.87518e-13	0	0	8	21420641	21434168	-	21	2	3973	38.08	protein_coding	Lj3g3v0397040	Uncharacterized protein	AT1G56130	Probable LRR receptor-like serine/threonine-protein kinase At1g56130
MTR_1g021855		CAZy family GT8 glycosyltransferase	1.46607	8.53866e-30	4.05696e-29	1	1	-0.963863	4.96924e-14	1.59937e-12	0	0	-0.705259	2.28038e-08	2.76098e-07	0	0	1	6634648	6636284	-	1	1	1637	36.22	protein_coding	Lj5g3v0084010	Uncharacterized protein	AT3G50760	Probable galacturonosyltransferase-like 2
MTR_2g020240		beta-amylase	1.74404	6.08905e-43	3.80187e-42	1	1	-0.935764	5.13772e-14	1.6513e-12	0	0	-0.571515	3.74074e-06	3.27113e-05	0	0	2	6716976	6720049	+	2	2	2755	35.28	protein_coding	Lj6g3v1918250	Beta-amylase	AT5G18670	Inactive beta-amylase 9
MTR_4g091090		cysteine-rich TM module stress tolerance protein	-1.69817	3.07214e-16	9.80848e-16	-1	-1	-1.73288	5.31655e-14	1.7064e-12	-1	-1	-1.9455	9.5495e-17	2.24642e-15	-1	-1	4	36059142	36060046	+	1	1	905	34.81	protein_coding	Lj3g3v0965830	Uncharacterized protein	AT2G32190	unknown protein; BEST Arabidopsis thaliana protein match is: unknown protein (TAIR:AT2G32210.1); Has 218 Blast hits to 218 proteins in 24 species: Archae - 0; Bacteria - 0; Metazoa - 0; Fungi - 16; Plants - 202; Viruses - 0; Other Eukaryotes - 0 (so /.../NCBI BLink).
MTR_1g010050		GGL domain protein	-1.50713	8.4341e-22	3.21019e-21	-1	-1	-1.3577	5.5263e-14	1.77126e-12	-1	-1	-1.84425	1.27473e-22	4.16671e-21	-1	-1	1	1714470	1715277	-	4	3	386	39.12	protein_coding	Lj1g3v5060940	Uncharacterized protein (Fragment)
MTR_6g084940		PLAC8 family protein	5.13963	3.93234e-69	3.79058e-68	1	1	1.09728	5.75481e-14	1.84194e-12	1	1	1.46555	4.14525e-24	1.46718e-22	1	1	6	31971286	31972904	+	4	1	767	33.77	protein_coding			AT1G68630	Protein PLANT CADMIUM RESISTANCE 12
MTR_1g018420		C2H2-type zinc finger protein	-2.40246	3.61058e-74	3.71142e-73	-1	-1	-1.00839	5.94724e-14	1.90089e-12	-1	-1	-0.832416	3.68367e-10	5.49503e-09	0	0	1	5294238	5295310	+	1	1	1073	40.26	protein_coding	Lj5g3v0308670	SCOF-1	AT1G27730	Zinc finger protein ZAT10
MTR_7g104360		purple acid phosphatase superfamily protein	3.38437	1.90299e-38	1.09188e-37	1	1	1.64375	6.13056e-14	1.95678e-12	1	1	3.95059	3.80102e-63	5.38136e-61	1	1	7	42290323	42293494	+	5	1	1566	39.59	protein_coding	Lj0g3v0127469	Purple acid phosphatase	AT3G52780	Probable purple acid phosphatase 20
MTR_8g012900		vacuolar iron transporter-like protein	-4.20073	3.64084e-130	6.68946e-129	-1	-1	-2.4529	6.52371e-14	2.07939e-12	-1	-1	-3.54892	1.38823e-18	3.66966e-17	-1	-1	8	3907663	3911732	-	6	4	2694	35.56	protein_coding
MTR_3g094320		adenine/guanine permease AZG2-like protein	-0.421392	0.000252207	0.000427608	0	0	-0.944247	6.54141e-14	2.08215e-12	0	0	-0.969505	1.10797e-14	2.34145e-13	0	0	3	43128635	43131079	+	1	1	2445	42.29	protein_coding	Lj1g3v1182300	Uncharacterized protein	AT3G10960	Adenine/guanine permease AZG1
MTR_8g024520		RNA-binding (RRM/RBD/RNP motif) family protein	-1.5698	7.53148e-32	3.75224e-31	-1	-1	-1.19806	6.73608e-14	2.14117e-12	-1	-1	-1.02663	5.69474e-11	9.03834e-10	-1	-1	8	9035953	9039164	+	6	2	1806	34.11	protein_coding	Lj3g3v2484120	Uncharacterized protein	AT2G46780	RNA-binding (RRM/RBD/RNP motifs) family protein
MTR_1g110270		cysteine-rich RLK (receptor-like kinase) protein	-0.938994	8.94586e-16	2.81565e-15	0	0	-0.953596	6.79603e-14	2.15702e-12	0	0	-1.66838	1.02009e-35	5.8559e-34	-1	-1	1	49726478	49730071	+	5	1	2115	35.65	protein_coding	Lj5g3v2182500	Uncharacterized protein (Fragment)
MTR_1g069940		ethylene-responsive transcription factor 1B	-1.01669	4.22409e-10	1.04234e-09	-1	-1	-1.5073	6.80465e-14	2.15702e-12	-1	-1	-2.641	2.72463e-30	1.27797e-28	-1	-1	1	30623384	30624421	-	1	1	1038	32.95	protein_coding	Lj0g3v0332559	Uncharacterized protein	AT3G23240	Ethylene-responsive transcription factor 1B
MTR_4g125940		peroxidase family protein	-0.261436	0.036488	0.0490324	0	0	-0.950301	8.03747e-14	2.54432e-12	0	0	-0.435553	0.0005293	0.0027964	0	0	4	52300646	52303099	+	4	2	1626	35.24	protein_coding	Lj4g3v2172790	Uncharacterized protein	AT5G19890	Peroxidase 59
MTR_0113s0040		F-box protein	-1.07546	1.29214e-24	5.3805e-24	-1	-1	-0.803536	8.23337e-14	2.60276e-12	0	0	-0.748247	2.76208e-12	4.89943e-11	0	0	scaffold0113	7345	10916	-	3	1	1692	33.92	protein_coding	Lj5g3v2027200	Uncharacterized protein	AT3G61060	F-box protein PP2-A13
MTR_2g064930		receptor-like kinase	-1.03144	1.92228e-17	6.40213e-17	-1	-1	-0.949222	8.24642e-14	2.60332e-12	0	0	-1.20215	6.75199e-21	2.03681e-19	-1	-1	2	29362085	29365653	+	4	3	2846	34.4	protein_coding	Lj3g3v0422690	Putative uncharacterized protein	AT1G16670	Protein kinase superfamily protein
MTR_2g064930		receptor-like kinase	-1.03144	1.92228e-17	6.40213e-17	-1	-1	-0.949222	8.24642e-14	2.60332e-12	0	0	-1.20215	6.75199e-21	2.03681e-19	-1	-1	2	29362085	29365653	+	4	3	2846	34.4	protein_coding	Lj0g3v0346649	Uncharacterized protein	AT1G16670	Protein kinase superfamily protein
MTR_2g064930		receptor-like kinase	-1.03144	1.92228e-17	6.40213e-17	-1	-1	-0.949222	8.24642e-14	2.60332e-12	0	0	-1.20215	6.75199e-21	2.03681e-19	-1	-1	2	29362085	29365653	+	4	3	2846	34.4	protein_coding	Lj3g3v0422690	Uncharacterized protein	AT1G16670	Protein kinase superfamily protein
MTR_7g116910		glucose-6-phosphate 1-epimerase-like protein	-1.30793	1.5583e-31	7.70206e-31	-1	-1	-0.926999	8.41938e-14	2.65429e-12	0	0	-0.757342	5.3371e-10	7.81004e-09	0	0	7	48275801	48279343	+	8	1	2500	37.08	protein_coding	Lj2g3v2087660	Apospory-associated protein C	AT3G61610	Galactose mutarotase-like superfamily protein
MTR_3g435150		NAC transcription factor-like protein	-5.3606	5.92686e-81	6.63953e-80	-1	-1	2.69758	8.87298e-14	2.79347e-12	1	1	3.70702	1.16448e-30	5.57525e-29	1	1	3	11461627	11464191	-	3	1	1497	34.67	protein_coding	Lj0g3v0155359	Uncharacterized protein	AT5G61430	NAC domain-containing protein 100
MTR_4g121080		COBRA-like protein 7 precursor	-0.939276	4.31516e-17	1.42015e-16	0	0	-0.873804	9.03828e-14	2.84164e-12	0	0	-0.599494	2.00609e-07	2.17549e-06	0	0	4	50128943	50134104	-	2	1	2310	42.9	protein_coding	Lj4g3v2286040	Uncharacterized protein	AT4G16120	COBRA-like protein 7
MTR_5g019350		PPR containing plant-like protein	-1.16738	2.47018e-19	8.72158e-19	-1	-1	-1.14272	9.13354e-14	2.86768e-12	-1	-1	-0.876388	4.02287e-09	5.33539e-08	0	0	5	7299565	7301729	-	2	1	1370	37.88	protein_coding	Lj0g3v0362789	Coiled-coil domain-containing protein
MTR_8g021130		subtilisin-like serine protease	-1.9537	2.30022e-61	1.98364e-60	-1	-1	0.913427	9.22269e-14	2.89174e-12	0	0	0.97241	1.32844e-15	2.97347e-14	0	0	8	7522961	7525761	-	1	1	2801	39.41	protein_coding	Lj3g3v2576790	Cucumisin-like serine protease subtilisin-like protease	AT3G14067	Subtilase family protein
MTR_5g010640		pathogenesis-related thaumatin family protein	-2.25776	1.20778e-84	1.42131e-83	-1	-1	-1.02368	9.23545e-14	2.89181e-12	-1	-1	-1.44221	4.43771e-24	1.56589e-22	-1	-1	5	2891505	2892704	-	1	1	1200	35.75	protein_coding	Lj2g3v2017460	Uncharacterized protein	AT4G11650	Osmotin-like protein OSM34
MTR_7g016800		chalcone and stilbene synthase family protein	-0.988001	4.90602e-05	8.8264e-05	0	0	-1.91877	1.03568e-13	3.23854e-12	-1	-1	-3.01483	4.30682e-28	1.84394e-26	-1	-1	7	5309596	5311403	+	2	1	1383	38.68	protein_coding	Lj1g3v2626200	Uncharacterized protein	AT5G13930	Chalcone synthase
MTR_2g011180		G-type lectin S-receptor-like Serine/Threonine-kinase	-2.02197	1.23649e-40	7.39428e-40	-1	-1	-1.46312	1.0823e-13	3.37974e-12	-1	-1	-1.58624	2.05195e-15	4.53138e-14	-1	-1	2	2681088	2686753	-	7	2	3022	36.66	protein_coding	Lj6g3v2132190	Uncharacterized protein	AT4G21380	Receptor-like serine/threonine-protein kinase SD1-8
MTR_4g122260		nacl-inducible Ca2+-binding protein	-1.05267	2.78381e-17	9.21823e-17	-1	-1	-1.0032	1.08417e-13	3.381e-12	-1	-1	-1.38014	1.35804e-23	4.64979e-22	-1	-1	4	50484127	50485046	+	1	1	920	40.76	protein_coding	Lj1g3v2264830	Caltractin	AT5G49480	Ca2+-binding protein 1
MTR_7g071120		WRKY transcription factor	-0.826278	2.96617e-11	7.71966e-11	0	0	-0.936411	1.11781e-13	3.48121e-12	0	0	-1.7321	6.54914e-41	4.65029e-39	-1	-1	7	26331107	26333946	-	5	1	1488	38.37	protein_coding	Lj0g3v0208309	WRKY39 (Fragment)	AT2G38470	Probable WRKY transcription factor 33
MTR_8g058250		LRR receptor-like kinase	-0.908085	1.19104e-13	3.43612e-13	0	0	-0.954445	1.12956e-13	3.51304e-12	0	0	-1.24117	1.16285e-21	3.66099e-20	-1	-1	8	20050499	20063881	+	21	3	9257	32.54	protein_coding	Lj3g3v1064880	Leucine-rich repeat family protein / protein kinase family protein	AT1G53430	Leucine-rich repeat transmembrane protein kinase
MTR_2g437880		cytochrome P450 family 81 protein	-0.541369	0.0743275	0.0949807	0	0	2.04791	1.18286e-13	3.67386e-12	1	1	2.68276	5.80128e-24	2.0223e-22	1	1	2	14956039	14961072	+	2	1	2089	36.48	protein_coding	Lj4g3v0189840	Cytochrome P450	AT4G37370	cytochrome P450, family 81, subfamily D, polypeptide 8
MTR_8g095080		DUF668 family protein	-0.610253	3.80698e-06	7.43451e-06	0	0	-1.02105	1.30836e-13	4.0582e-12	-1	-1	-1.20831	2.66466e-18	6.9015e-17	-1	-1	8	39757211	39764867	+	12	2	2930	37.61	protein_coding	Lj4g3v2846280	Uncharacterized protein	AT1G34320	Protein of unknown function (DUF668)
MTR_2g022460		eukaryotic aspartyl protease family protein	-1.03366	3.61362e-08	8.00841e-08	-1	-1	-1.41194	1.3193e-13	4.08666e-12	-1	-1	-0.642197	0.000602194	0.00313557	0	0	2	7755881	7757715	+	1	1	1835	34.44	protein_coding
MTR_3g034370		BPS1-like protein	-0.856034	1.49862e-07	3.20368e-07	0	0	-1.56553	1.33697e-13	4.13581e-12	-1	-1	-2.34451	1.51892e-23	5.18522e-22	-1	-1	3	11125789	11126712	+	2	1	837	37.04	protein_coding
MTR_5g064500		phospho-2-dehydro-3-deoxyheptonate aldolase	-1.31593	2.59125e-30	1.24736e-29	-1	-1	-0.849434	1.40001e-13	4.32504e-12	0	0	-1.1637	7.88998e-24	2.7257e-22	-1	-1	5	27089729	27094453	+	4	2	3179	39.26	protein_coding	Lj1g3v0263110	Uncharacterized protein	AT1G22410	Class-II DAHP synthetase family protein
MTR_1g111100		glycolipid transfer protein	0.148297	0.233648	0.27402	0	0	-0.966223	1.4346e-13	4.42598e-12	0	0	-1.30292	1.04781e-22	3.4347e-21	-1	-1	1	50177663	50180639	+	4	1	1292	37.93	protein_coding	Lj5g3v2216100	OSIGBa0130K07.2 protein	AT4G39670	ACD11 homolog protein
MTR_4g109140		DUF538 family protein	-0.528632	0.114972	0.142363	0	0	2.35713	1.44983e-13	4.46698e-12	1	1	4.5512	3.68248e-45	3.05686e-43	1	1	4	45279139	45280834	-	3	1	1216	35.53	protein_coding			AT2G03350	Protein of unknown function, DUF538
MTR_1g074990		sieve element occlusion protein	4.36666	1.63393e-11	4.29847e-11	1	1	-4.69455	1.7019e-13	5.23665e-12	-1	-1	-4.13989	3.90086e-12	6.80424e-11	-1	-1	1	33137296	33141230	+	7	1	2093	39.27	protein_coding	Lj0g3v0128619	Uncharacterized protein (Fragment)
MTR_3g092630		hypothetical protein	-0.951047	1.45192e-14	4.35879e-14	0	0	-0.93297	1.75074e-13	5.37973e-12	0	0	-1.38695	3.719e-27	1.51364e-25	-1	-1	3	42331408	42332487	+	1	1	1080	35.65	protein_coding
MTR_8g102550		protein phosphatase 2C-like protein	1.82217	7.20739e-15	2.19021e-14	1	1	1.37842	1.78113e-13	5.46585e-12	1	1	1.47702	1.89576e-15	4.19449e-14	1	1	8	43176042	43184129	-	4	1	1582	45.76	protein_coding	Lj4g3v3044980	Protein phosphatase 2C	AT4G26080	Protein phosphatase 2C 56
MTR_4g012850		carnitine/acylcarnitine carrier CACL-like protein	-1.8554	8.99721e-24	3.65672e-23	-1	-1	-1.76381	1.87093e-13	5.73378e-12	-1	-1	-1.32669	6.09509e-09	7.94113e-08	-1	-1	4	3444460	3447359	+	2	1	1606	35.55	protein_coding	Lj3g3v2286540		AT1G79900	Mitochondrial arginine transporter BAC2
MTR_1g012950		hypothetical protein	1.46261	1.13004e-05	2.13125e-05	1	1	-3.45021	1.88726e-13	5.77618e-12	-1	-1	-3.45021	1.88726e-13	3.65066e-12	-1	-1	1	2737894	2738674	+	1	1	781	39.82	protein_coding
MTR_2g101640		peptide/nitrate transporter plant	-0.26452	0.00755891	0.0110389	0	0	-0.77106	1.92371e-13	5.87993e-12	0	0	-0.920289	2.02735e-18	5.30444e-17	0	0	2	43725585	43729540	+	4	1	2476	37.4	protein_coding	Lj3g3v0257320		AT1G52190	Protein NRT1/ PTR FAMILY 1.2
MTR_3g087590		myo-inositol 1-phosphate synthase	1.39381	2.99816e-34	1.56783e-33	1	1	0.811833	2.12112e-13	6.47476e-12	0	0	1.8061	4.22234e-58	5.21064e-56	1	1	3	39697587	39701455	+	7	3	2814	36.92	protein_coding	Lj6g3v0527210	Myo-inositol-1-phosphate synthase	AT2G22240	Inositol-3-phosphate synthase isozyme 2
MTR_3g087590		myo-inositol 1-phosphate synthase	1.39381	2.99816e-34	1.56783e-33	1	1	0.811833	2.12112e-13	6.47476e-12	0	0	1.8061	4.22234e-58	5.21064e-56	1	1	3	39697587	39701455	+	7	3	2814	36.92	protein_coding	Lj6g3v0527210	Myo-inositol-1-phosphate synthase	AT4G39800	Inositol-3-phosphate synthase isozyme 1
MTR_7g079970		tyrosine phosphatase family protein	1.06875	9.43945e-14	2.73558e-13	1	1	-1.07379	2.16986e-13	6.61477e-12	-1	-1	-1.1443	5.20502e-15	1.12049e-13	-1	-1	7	30381576	30383777	+	5	1	1186	38.03	protein_coding	Lj1g3v2822780		AT3G02800	Tyrosine phosphatase family protein
MTR_3g014660		LRP1 carboxy-terminal domain protein	1.26837	7.88725e-31	3.8351e-30	1	1	0.758134	2.19272e-13	6.67563e-12	0	0	0.903065	1.64593e-18	4.33103e-17	0	0	3	4198130	4203654	-	2	1	4927	34.08	protein_coding	Lj3g3v0766120	Uncharacterized protein
MTR_8g012240		DUF506 family protein	-0.925854	5.8042e-05	0.000103695	0	0	-2.19069	2.20081e-13	6.69145e-12	-1	-1	-1.9709	1.51123e-11	2.50897e-10	-1	-1	8	3420014	3421507	-	1	1	1494	40.29	protein_coding	Lj3g3v0740450
MTR_6g088790		leucine-rich receptor-like kinase family protein	-0.962094	1.4872e-14	4.45833e-14	0	0	-0.931025	2.29048e-13	6.95492e-12	0	0	-1.38901	3.44052e-27	1.40774e-25	-1	-1	6	33914311	33918151	+	2	1	3684	35.94	protein_coding	Lj2g3v0854120	Uncharacterized protein	AT5G25930	Protein kinase family protein with leucine-rich repeat domain
MTR_3g068025		L-type lectin-domain receptor kinase IV.2-like protein	-0.123775	0.450889	0.498138	0	0	-1.37926	2.30204e-13	6.98085e-12	-1	-1	-1.10387	1.58629e-09	2.21056e-08	-1	-1	3	30658640	30661044	-	1	1	2405	38.92	protein_coding	Lj2g3v2613030	Uncharacterized protein	AT3G55550	L-type lectin-domain containing receptor kinase S.4
MTR_2g019190		jasmonate zim-domain protein	-0.791739	0.00230068	0.00356303	0	0	-2.51434	2.31452e-13	7.00947e-12	-1	-1	-3.82453	7.93948e-21	2.38567e-19	-1	-1	2	6199802	6202674	-	3	1	775	34.06	protein_coding	Lj6g3v1946320	Jasmonate ZIM domain protein f
MTR_1g083580		F-box protein	-0.948051	2.29093e-06	4.53217e-06	0	0	-2.12067	2.45712e-13	7.43158e-12	-1	-1	-0.968431	0.000104169	0.000662416	0	0	1	37186022	37190922	-	3	1	1398	35.77	protein_coding	Lj0g3v0322949	Uncharacterized protein
MTR_1g094145		DUF4050 family protein	0.818669	1.25353e-13	3.61371e-13	0	0	-0.818273	2.82064e-13	8.51988e-12	0	0	-0.80955	3.71327e-13	7.02387e-12	0	0	1	42324612	42328023	+	4	1	2281	33.63	protein_coding	Lj5g3v1794690	Putative uncharacterized protein	AT3G54880	unknown protein; BEST Arabidopsis thaliana protein match is: unknown protein (TAIR:AT5G25360.2); Has 137 Blast hits to 137 proteins in 19 species: Archae - 0; Bacteria - 0; Metazoa - 0; Fungi - 0; Plants - 136; Viruses - 0; Other Eukaryotes - 1 (sou /.../CBI BLink).
MTR_8g073120		anaphase-promoting complex subunit 11 RING-H2 finger protein	-2.80349	1.59546e-55	1.24302e-54	-1	-1	-1.89773	2.85154e-13	8.60195e-12	-1	-1	-3.28652	8.76475e-25	3.20545e-23	-1	-1	8	30902070	30903061	-	1	1	992	44.35	protein_coding	Lj0g3v0170279	Ring finger protein	AT1G20823	RING-H2 finger protein ATL80
MTR_1g022350		ubiquitin-protein ligase, putative	-1.21497	4.43596e-13	1.25023e-12	-1	-1	-1.50802	2.97839e-13	8.97288e-12	-1	-1	-1.91506	8.22466e-19	2.19931e-17	-1	-1	1	7076378	7077932	+	4	1	976	32.68	protein_coding	Lj5g3v0107110	Uncharacterized protein
MTR_4g014160		LRR and NB-ARC domain disease resistance protein	-3.24093	2.6464e-79	2.90814e-78	-1	-1	-1.57083	3.25357e-13	9.78913e-12	-1	-1	-1.74667	1.71801e-15	3.81584e-14	-1	-1	4	3932753	3935911	+	3	1	2787	36.67	protein_coding	Lj0g3v0353789	Leucine-rich repeat containing protein, putative
MTR_1g064630		Serine/Threonine kinase stpk-V protein	-1.3247	1.02379e-15	3.21617e-15	-1	-1	-1.42633	3.31512e-13	9.96134e-12	-1	-1	-1.48199	4.48916e-14	9.06355e-13	-1	-1	1	28438090	28441411	-	6	1	1760	35.06	protein_coding	Lj1g3v4579490	Uncharacterized protein
MTR_8g099000		tubby C 2 protein	0.342017	0.00659612	0.00969977	0	0	-0.952478	3.62612e-13	1.08817e-11	0	0	-1.16815	9.00212e-19	2.39887e-17	-1	-1	8	41516992	41518271	-	2	1	1053	36.47	protein_coding	Lj4g3v2991220	Putative uncharacterized protein
MTR_2g097900		aluminum-activated citrate transporter	0.484643	0.000326257	0.000546731	0	0	0.959498	3.83799e-13	1.15025e-11	0	0	0.657445	6.43875e-07	6.48003e-06	0	0	2	41818492	41823247	-	11	2	3164	37.45	protein_coding	Lj3g3v1683570	Uncharacterized protein	AT1G51340	MATE efflux family protein 1
MTR_7g089140		transcription elongation factor (TFIIS) family protein	-0.381471	0.00186381	0.00291344	0	0	-0.912487	3.89073e-13	1.16454e-11	0	0	-1.23731	1.65122e-22	5.36693e-21	-1	-1	7	34858668	34862782	-	8	4	2996	36.98	protein_coding	Lj1g3v4093500	Putative uncharacterized protein
MTR_7g089140		transcription elongation factor (TFIIS) family protein	-0.381471	0.00186381	0.00291344	0	0	-0.912487	3.89073e-13	1.16454e-11	0	0	-1.23731	1.65122e-22	5.36693e-21	-1	-1	7	34858668	34862782	-	8	4	2996	36.98	protein_coding	Lj1g3v4093500	Uncharacterized protein	AT5G05140	Probable mediator of RNA polymerase II transcription subunit 26b
MTR_5g012490		eukaryotic aspartyl protease family protein	0.627677	2.49026e-06	4.91554e-06	0	0	-0.985733	3.91413e-13	1.17003e-11	0	0	-0.567901	2.13632e-05	0.000159547	0	0	5	3742892	3744903	-	1	1	2012	40.41	protein_coding	Lj4g3v1273660	Aspartic proteinase nepenthesin-2	AT4G16563	Eukaryotic aspartyl protease family protein
MTR_2g013920		helix loop helix DNA-binding domain protein	5.77454	3.81058e-25	1.61027e-24	1	1	-2.60253	4.0526e-13	1.20986e-11	-1	-1	-2.656	2.29989e-13	4.41919e-12	-1	-1	2	3826720	3828487	+	3	1	705	35.46	protein_coding	Lj6g3v2019730	Uncharacterized protein
MTR_1g018510		subtilisin-like serine protease	-2.22497	4.30538e-47	2.90768e-46	-1	-1	1.14278	4.16813e-13	1.24274e-11	1	1	0.940888	2.61437e-09	3.55729e-08	0	0	1	5374250	5376769	+	1	1	2520	40.95	protein_coding	Lj5g3v0308400	Uncharacterized protein	AT5G67360	Subtilisin-like protease SBT1.7
MTR_5g045370		ninja-family protein AFP1	2.08733	6.90005e-63	6.10788e-62	1	1	0.763236	4.43003e-13	1.31912e-11	0	0	1.07188	6.121e-25	2.25286e-23	1	1	5	19912802	19918237	+	4	1	1713	42.97	protein_coding	Lj2g3v1252520	Putative uncharacterized protein
MTR_3g117050		transmembrane protein, putative	-2.63124	6.78482e-45	4.39936e-44	-1	-1	1.4058	4.58835e-13	1.3645e-11	1	1	1.58769	1.51413e-16	3.53302e-15	1	1	3	54732271	54733982	+	1	1	1712	33.53	protein_coding	Lj1g3v3382450	Putative uncharacterized protein
MTR_7g016720		chalcone and stilbene synthase family protein	-1.29192	4.45324e-07	9.25499e-07	-1	-1	-1.95052	4.59771e-13	1.36552e-11	-1	-1	-3.04172	2.16003e-26	8.47739e-25	-1	-1	7	5288687	5290376	-	2	1	1529	38.85	protein_coding	Lj1g3v2626200	Uncharacterized protein	AT5G13930	Chalcone synthase
MTR_8g105140		nudix hydrolase-like protein	-0.902667	1.93006e-11	5.0625e-11	0	0	-1.03282	4.79768e-13	1.42309e-11	-1	-1	-1.54665	5.71327e-26	2.21589e-24	-1	-1	8	44340985	44342414	-	5	1	877	33.87	protein_coding	Lj4g3v3113010	Uncharacterized protein	AT1G14860	Nudix hydrolase 18, mitochondrial
MTR_7g020820		proline dehydrogenase	-0.698266	1.10667e-08	2.5211e-08	0	0	-0.898462	4.86173e-13	1.44023e-11	0	0	-0.598304	1.18909e-06	1.1439e-05	0	0	7	6488219	6491368	+	4	1	2269	38.34	protein_coding	Lj1g3v3103900	Proline dehydrogenase	AT5G38710	Proline dehydrogenase 2, mitochondrial
MTR_8g072220		transmembrane protein, putative	-1.27907	8.3456e-16	2.62959e-15	-1	-1	-1.51479	4.90567e-13	1.45139e-11	-1	-1	-2.39181	3.74436e-24	1.33347e-22	-1	-1	8	30498061	30499665	+	3	1	1230	33.82	protein_coding	Lj2g3v1550550	Putative uncharacterized protein
MTR_2g089210		calcium-binding EF-hand protein	-0.293824	0.11849	0.146373	0	0	-1.50234	4.91343e-13	1.45182e-11	-1	-1	-1.07144	1.03537e-07	1.16269e-06	-1	-1	2	37667232	37668116	-	1	1	885	30.96	protein_coding	Lj0g3v0081669	Centrin-2	AT4G27280	Calcium-binding EF-hand family protein
MTR_8g095110		MACPF domain protein	-0.754648	8.4492e-12	2.25127e-11	0	0	-0.892848	5.04562e-13	1.48898e-11	0	0	-1.17221	1.21415e-20	3.62469e-19	-1	-1	8	39775166	39778281	+	6	1	2157	39.82	protein_coding	Lj6g3v2275270	Uncharacterized protein
MTR_3g068125		transferring glycosyl group transferase	0.529816	0.00497697	0.00742619	0	0	1.23499	5.32783e-13	1.57025e-11	1	1	1.36677	6.93164e-16	1.57909e-14	1	1	3	30746762	30750595	+	3	1	3297	33.7	protein_coding	Lj0g3v0311539	Uncharacterized protein	AT3G11420	Protein of unknown function (DUF604)
MTR_1g070830		auxin-responsive AUX/IAA family protein	-3.66798	3.06234e-84	3.57098e-83	-1	-1	1.54549	5.4243e-13	1.59664e-11	1	1	1.43844	2.71677e-11	4.40266e-10	1	1	1	31369872	31371491	+	3	1	1236	33.66	protein_coding	Lj5g3v1015180	Auxin-induced protein	AT5G43700	Auxin-responsive protein IAA4
MTR_5g093050		hypothetical protein	0.595494	0.0208697	0.0289446	0	0	-2.06337	5.52616e-13	1.62455e-11	-1	-1	-3.3548	2.32023e-25	8.80656e-24	-1	-1	5	40620436	40620949	+	1	1	514	30.54	protein_coding	Lj0g3v0253089	Putative uncharacterized protein
MTR_1g073260		hypothetical protein	-1.06953	1.67987e-19	5.95672e-19	-1	-1	-0.935559	5.57834e-13	1.6378e-11	0	0	-1.15918	9.2909e-19	2.47012e-17	-1	-1	1	32512531	32516186	-	5	4	1644	37.9	protein_coding
MTR_1g073260		hypothetical protein	-1.06953	1.67987e-19	5.95672e-19	-1	-1	-0.935559	5.57834e-13	1.6378e-11	0	0	-1.15918	9.2909e-19	2.47012e-17	-1	-1	1	32512531	32516186	-	5	4	1644	37.9	protein_coding	Lj5g3v0942170	Putative uncharacterized protein
MTR_1g087040		BZIP transcription factor	-0.593617	1.65824e-07	3.53803e-07	0	0	-0.839883	5.63059e-13	1.65104e-11	0	0	-0.547272	2.02277e-06	1.86494e-05	0	0	1	38962649	38963855	-	1	1	1207	37.28	protein_coding	Lj5g3v1598480	BZIP transcription factor
MTR_2g091175		Pmr5/Cas1p GDSL/SGNH-like acyl-esterase family protein	-2.74149	1.42333e-102	2.01882e-101	-1	-1	-1.0521	5.64745e-13	1.65389e-11	-1	-1	-1.59437	1.75304e-25	6.68677e-24	-1	-1	2	39304135	39309161	-	5	1	1557	37.76	protein_coding	Lj3g3v2848900	Putative uncharacterized protein	AT2G42570	Protein trichome birefringence-like 39
MTR_5g009970		endo-1,4-beta-glucanase	-1.82056	1.24529e-31	6.1695e-31	-1	-1	1.15442	5.98489e-13	1.75049e-11	1	1	1.68182	9.40882e-27	3.76957e-25	1	1	5	2561843	2565277	+	7	4	2498	34.63	protein_coding	Lj6g3v0227550	Uncharacterized protein	AT4G23560	Endoglucanase 20
MTR_2g076490		epidermis-specific secreted EP1-like glycoprotein	-3.85495	2.06345e-194	6.39172e-193	-1	-1	-0.918538	6.01935e-13	1.75834e-11	0	0	-0.711474	1.53906e-08	1.90746e-07	0	0	2	32030843	32032739	+	4	1	1479	36.85	protein_coding	Lj0g3v0135039	Predicted protein
MTR_6g027740		hypothetical protein	7.39609	6.87739379011015e-321	5.22069286647528e-319	1	1	-0.934932	6.64029e-13	1.93727e-11	0	0	-0.244083	0.0572062	0.133944	0	0	6	9693144	9693489	-	1	1	346	32.66	protein_coding
MTR_2g081820		BHLH transcription factor-like protein	-1.17449	2.99502e-18	1.02349e-17	-1	-1	0.991092	7.12486e-13	2.07602e-11	0	0	0.859061	5.49636e-10	8.0329e-09	0	0	2	34347002	34351822	-	7	2	2615	33.38	protein_coding	Lj0g3v0341529
MTR_3g061170		chaperone DnaJ domain protein	0.729279	2.56073e-07	5.40116e-07	0	0	-1.07608	7.16464e-13	2.08497e-11	-1	-1	-1.58905	4.32948e-24	1.53004e-22	-1	-1	3	24299115	24300163	-	1	1	1049	40.51	protein_coding
MTR_2g090015		DUF3774 domain protein	-0.880908	2.21045e-11	5.78614e-11	0	0	0.952638	7.25121e-13	2.10751e-11	0	0	1.2036	6.63528e-20	1.88807e-18	1	1	2	38092576	38093398	+	1	1	823	37.67	protein_coding	Lj3g3v2769370	Putative uncharacterized protein
MTR_5g062240		hypothetical protein	-0.944235	6.98671e-10	1.70292e-09	0	0	-1.22816	7.29925e-13	2.1188e-11	-1	-1	-1.49973	8.89898e-18	2.22253e-16	-1	-1	5	25840900	25841784	-	1	1	885	33.56	protein_coding
MTR_8g096500		SAUR-like auxin-responsive family protein	-0.549858	0.0146578	0.0207483	0	0	-2.23198	7.46692e-13	2.16475e-11	-1	-1	-4.63522	3.24826e-25	1.22484e-23	-1	-1	8	40489020	40489496	+	1	1	477	36.69	protein_coding	Lj4g3v2883340	Calmodulin binding protein, putative
MTR_2g105680		LRR receptor-like kinase family protein	1.19048	2.1337e-14	6.35346e-14	1	1	-1.14054	7.58376e-13	2.19586e-11	-1	-1	-2.20786	2.75363e-37	1.69004e-35	-1	-1	2	45559481	45563029	+	2	1	3466	39.32	protein_coding	Lj0g3v0145189	Uncharacterized protein	AT1G73080	Leucine-rich repeat receptor-like protein kinase PEPR1
MTR_8g432400		C2 domain protein	-2.04461	7.50768e-53	5.65638e-52	-1	-1	-1.09479	7.69971e-13	2.22664e-11	-1	-1	-1.19494	7.01101e-15	1.50226e-13	-1	-1	8	12244976	12246049	+	1	1	1074	34.08	protein_coding	Lj0g3v0213289	Uncharacterized protein
MTR_3g111020		MATE efflux family protein	5.15158	7.81878e-152	1.72829e-150	1	1	-0.986223	8.11074e-13	2.34257e-11	0	0	-0.736249	5.1833e-08	6.01796e-07	0	0	3	51873516	51875948	+	2	1	2151	36.63	protein_coding	Lj0g3v0360329		AT1G58340	MATE efflux family protein
MTR_5g065670		transcription factor	-1.74456	1.62837e-57	1.3176e-56	-1	-1	0.775364	8.14221e-13	2.34872e-11	0	0	0.755132	2.87149e-12	5.0778e-11	0	0	5	27627190	27629590	-	5	1	2058	40.23	protein_coding	Lj1g3v0074750	Predicted protein
MTR_2g075780		gamma-glutamylhydrolase	-1.4999	5.34896e-15	1.63299e-14	-1	-1	-1.52205	8.1697e-13	2.35371e-11	-1	-1	-0.73458	0.000279959	0.00160512	0	0	2	31693222	31703152	+	10	2	1401	39.33	protein_coding	Lj0g3v0178769	Uncharacterized protein	AT1G78680	Gamma-glutamyl hydrolase 2
MTR_4g059730		glutathione S-transferase, amino-terminal domain protein	-2.13305	1.66049e-84	1.9491e-83	-1	-1	0.773094	8.34452e-13	2.40108e-11	0	0	0.476331	1.03574e-05	8.26191e-05	0	0	4	22039486	22040644	+	2	1	965	35.23	protein_coding	Lj5g3v1697070	Putative uncharacterized protein
MTR_5g039390		galactose oxidase/kelch repeat protein	0.513704	1.91134e-07	4.06375e-07	0	0	-0.713661	8.68237e-13	2.49518e-11	0	0	-1.06404	4.34875e-26	1.6895e-24	-1	-1	5	17354851	17357658	+	1	1	2808	36.32	protein_coding	Lj2g3v1296280	Uncharacterized protein	AT2G02870	F-box/kelch-repeat protein SKIP11
MTR_1g078030		mammalian STARD2 lipid-binding START domain protein	1.42855	2.0999e-38	1.20336e-37	1	1	-0.775168	9.31066e-13	2.67242e-11	0	0	-0.299041	0.00550522	0.0205257	0	0	1	34884479	34888325	-	6	1	1833	39.28	protein_coding	Lj5g3v1264010	Uncharacterized protein	AT1G64720	Polyketide cyclase/dehydrase and lipid transport superfamily protein
MTR_8g079940		two-component response regulator ARR2-like protein	-3.65794	8.0122e-57	6.38238e-56	-1	-1	1.96385	1.09943e-12	3.15174e-11	1	1	2.15769	1.10263e-15	2.48732e-14	1	1	8	34314993	34318731	+	5	1	2309	35.82	protein_coding	Lj0g3v0262279	Response regulator
MTR_5g076620		squalene/phytoene synthase	1.13923	2.03933e-08	4.5811e-08	1	1	1.27442	1.11346e-12	3.18801e-11	1	1	1.65927	5.52739e-21	1.68724e-19	1	1	5	32685852	32690189	-	5	2	2836	35.58	protein_coding	Lj2g3v2507910	Uncharacterized protein	AT5G17230	Phytoene synthase, chloroplastic
MTR_3g096840		transmembrane amino acid transporter family protein	-1.04205	3.9528e-24	1.62253e-23	-1	-1	-0.766584	1.12075e-12	3.20489e-11	0	0	-0.862788	1.12651e-15	2.53625e-14	0	0	3	44321485	44327411	-	6	1	4119	35.54	protein_coding	Lj1g3v1358990	Amino acid permease AAP3	AT5G09220	Amino acid permease 2
MTR_0007s0140		disease resistance protein (TIR-NBS-LRR class), putative	0.37966	0.0298283	0.0405578	0	0	-1.29692	1.30695e-12	3.73272e-11	-1	-1	-2.54906	3.27231e-38	2.08031e-36	-1	-1	scaffold0007	65325	72860	+	4	1	5181	33.89	protein_coding
MTR_7g105870		harpin-induced-like protein	-3.63877	1.46982e-177	4.05246e-176	-1	-1	-0.980186	1.34722e-12	3.84299e-11	0	0	-0.421987	0.00142237	0.00660073	0	0	7	42989209	42990385	-	1	1	1177	37.72	protein_coding	Lj0g3v0227929	Uncharacterized protein (Fragment)	AT2G35980	Protein YLS9
MTR_3g013500		sulfotransferase	-2.58502	8.07679e-93	1.03549e-91	-1	-1	-1.01655	1.39562e-12	3.97615e-11	-1	-1	-1.79949	1.152e-31	5.72946e-30	-1	-1	3	3652110	3653535	-	1	1	1426	32.82	protein_coding	Lj4g3v1683070	Uncharacterized protein	AT5G07010	Cytosolic sulfotransferase 15
MTR_2g098950		pfkB family carbohydrate kinase	-0.232216	0.0373785	0.0501444	0	0	-0.797024	1.42818e-12	4.06388e-11	0	0	-0.587098	1.6207e-07	1.78184e-06	0	0	2	42375015	42377509	+	4	1	990	47.37	protein_coding	Lj3g3v0381590	Uncharacterized protein	AT3G59480	Probable fructokinase-4
MTR_6g033850		heat shock cognate 70 kDa-like protein	-6.04095	1.82141993963011e-317	1.36028828484419e-315	-1	-1	-1.83063	1.44865e-12	4.11706e-11	-1	-1	-2.05335	3.62894e-14	7.36543e-13	-1	-1	6	11195355	11198559	-	2	1	2356	38.62	protein_coding	Lj1g3v3217890	Uncharacterized protein	AT5G02500	Probable mediator of RNA polymerase II transcription subunit 37e
MTR_1g090873		SEC12p-like protein	-1.40426	6.31472e-45	4.09684e-44	-1	-1	-0.738282	1.52005e-12	4.31466e-11	0	0	-0.797778	1.84132e-14	3.82468e-13	0	0	1	40938677	40944143	-	10	2	1846	39.87	protein_coding	Lj5g3v1699460	Uncharacterized protein	AT3G52190	SEC12-like protein 1
MTR_5g065580		dihydrofolate reductase-like protein	0.0164945	0.903369	0.917039	0	0	-0.993029	1.56639e-12	4.44074e-11	0	0	-1.84925	9.18475e-37	5.50536e-35	-1	-1	5	27573672	27575458	+	4	2	1413	33.05	protein_coding	Lj1g3v0244710	Predicted protein	AT4G24380	INVOLVED IN: 10-formyltetrahydrofolate biosynthetic process, folic acid and derivative biosynthetic process; EXPRESSED IN: 24 plant structures; EXPRESSED DURING: 15 growth stages; CONTAINS InterPro DOMAIN/s: Serine hydrolase (InterPro:IPR005645); BE /.../bidopsis thaliana protein match is: alpha/beta-Hydrolases superfamily protein (TAIR:AT5G65400.1); Has 30201 Blast hits to 17322 proteins in 780 …
MTR_5g016660		UDP-glucosyltransferase family protein	-1.68659	2.43169e-38	1.39142e-37	-1	-1	0.919343	1.61363e-12	4.56904e-11	0	0	1.07061	1.65015e-16	3.83491e-15	1	1	5	5994213	5996165	-	1	1	1953	35.38	protein_coding	Lj2g3v1903270	Glycosyltransferase GT03H14
MTR_4g057585		serine carboxypeptidase-like protein	2.4931	2.91236e-07	6.11987e-07	1	1	2.21711	1.68381e-12	4.76191e-11	1	1	4.53606	1.28835e-44	1.03956e-42	1	1	4	21123294	21126990	+	9	1	1603	37.55	protein_coding	Lj3g3v3054430	Uncharacterized protein	AT3G45010	Serine carboxypeptidase-like 48
MTR_7g069640		ammonium transporter 1 protein	-2.09069	2.44454e-76	2.58774e-75	-1	-1	-0.954828	1.7309e-12	4.88911e-11	0	0	-1.40652	2.1649e-23	7.34698e-22	-1	-1	7	25666388	25671858	-	4	1	2120	38.02	protein_coding	Lj1g3v2372380	Ammonium transporter 3 member	AT2G38290	Ammonium transporter 2
MTR_2g040830		chitinase	-0.554795	0.00519294	0.00773194	0	0	-2.03612	1.76806e-12	4.98797e-11	-1	-1	-5.81853	7.59528e-31	3.66687e-29	-1	-1	2	17884932	17887717	+	2	1	1316	37.92	protein_coding	Lj3g3v0931350	Chitinase homologue
MTR_4g107970		WRKY family transcription factor	-4.76889	5.16017e-285	3.03779e-283	-1	-1	-1.01249	1.79157e-12	5.04812e-11	-1	-1	-1.77356	9.51116e-31	4.58223e-29	-1	-1	4	44750401	44754733	+	3	2	3952	31.68	protein_coding	Lj1g3v0465620	Uncharacterized protein
MTR_1g106730		C2H2-type zinc finger protein	-1.99362	2.67434e-44	1.7148e-43	-1	-1	-1.03053	1.79475e-12	5.0509e-11	-1	-1	-1.05546	4.79512e-13	8.98919e-12	-1	-1	1	48248085	48249261	+	1	1	1177	39.76	protein_coding	Lj5g3v2099610
MTR_4g010180		LURP-one-like protein	-0.0648784	0.636371	0.675943	0	0	-1.06794	1.8779e-12	5.27847e-11	-1	-1	-1.33496	6.20669e-18	1.57225e-16	-1	-1	4	2276105	2278567	+	2	1	1187	35.55	protein_coding	Lj3g3v2200260	Uncharacterized protein	AT3G15810	Protein LURP-one-related 12
MTR_1g048710		transcription factor ORG2-like protein	0.0354308	0.796582	0.82319	0	0	-1.01052	1.97524e-12	5.54533e-11	-1	-1	0.0201453	0.883916	0.939314	0	0	1	18780583	18783233	-	3	1	1925	36.62	protein_coding	Lj0g3v0202379	Basic helix-loop-helix family protein (Fragment)
MTR_4g114600		transmembrane protein, putative	0.908883	2.16647e-15	6.72889e-15	0	0	-0.811618	2.03467e-12	5.70523e-11	0	0	-0.296305	0.00874768	0.0301434	0	0	4	47130165	47131143	+	2	1	881	32.69	protein_coding	Lj4g3v1880450	Putative uncharacterized protein
MTR_5g022970		hypothetical protein	-1.95844	2.67259e-81	3.00563e-80	-1	-1	-0.733931	2.16945e-12	6.07577e-11	0	0	-0.590434	1.16701e-08	1.47649e-07	0	0	5	9110211	9112828	-	3	1	1160	36.47	protein_coding	Lj2g3v1659660	OSJNBa0084K11.10 protein	AT2G17710	unknown protein; Has 39 Blast hits to 39 proteins in 14 species: Archae - 0; Bacteria - 0; Metazoa - 0; Fungi - 0; Plants - 39; Viruses - 0; Other Eukaryotes - 0 (source: NCBI BLink).
MTR_7g100100		Cys2-His2 zinc finger transcription factor	-1.22816	2.61719e-23	1.04856e-22	-1	-1	-0.887594	2.38093e-12	6.65973e-11	0	0	-1.37649	1.18961e-26	4.73322e-25	-1	-1	7	40243268	40244051	-	1	1	784	32.78	protein_coding	Lj1g3v4565010	Uncharacterized protein
MTR_8g043480		inositol polyphosphate 5-phosphatase I	1.98383	1.47526e-64	1.34087e-63	1	1	-0.776761	2.38373e-12	6.65973e-11	0	0	-0.453213	3.02658e-05	0.00021888	0	0	8	16687931	16693512	-	9	3	3113	33.7	protein_coding	Lj0g3v0337259	Type I inositol-1,4,5-trisphosphate 5-phosphatase	AT5G04980	DNAse I-like superfamily protein
MTR_3g099740		purine permease-like protein	1.7094	3.6884e-13	1.04394e-12	1	1	-1.68222	2.39142e-12	6.67312e-11	-1	-1	-1.47015	5.32967e-10	7.80411e-09	-1	-1	3	45724895	45726696	+	2	1	1390	39.78	protein_coding	Lj1g3v1526140	Purine permease	AT1G28220	Purine permease 3
MTR_4g108760		NAC transcription factor-like protein	-0.921813	7.25174e-16	2.28743e-15	0	0	-0.872412	2.41472e-12	6.73001e-11	0	0	-1.1302	3.1567e-19	8.61079e-18	-1	-1	4	45058271	45060202	+	3	1	1744	34.63	protein_coding	Lj0g3v0155359	Uncharacterized protein	AT5G61430	NAC domain-containing protein 100
MTR_8g067490		zinc finger (C3HC4-type RING finger) family protein, putative	0.824385	3.44095e-16	1.09708e-15	0	0	0.690337	2.43362e-12	6.7745e-11	0	0	0.742051	4.41145e-14	8.91445e-13	0	0	8	28181011	28183554	-	2	1	2356	41.17	protein_coding
MTR_3g028720		glycoside hydrolase family 1 protein	-1.8318	7.11019e-32	3.54465e-31	-1	-1	-1.10865	2.61892e-12	7.27406e-11	-1	-1	-2.07179	5.76991e-36	3.34553e-34	-1	-1	3	9212118	9215755	+	10	4	2165	34.73	protein_coding	Lj3g3v3281690		AT2G44480	Beta-glucosidase 17
MTR_6g027730		2-aminoethanethiol dioxygenase-like protein	7.39241	0	0	1	1	-0.902255	2.61938e-12	7.27406e-11	0	0	-0.239274	0.0606367	0.140127	0	0	6	9690209	9692355	-	4	1	612	37.09	protein_coding	Lj1g3v3976010	2-aminoethanethiol dioxygenase	AT5G39890	Plant cysteine oxidase 2
MTR_8g012795		Defensin-like protein	-1.06679	7.42906e-20	2.66046e-19	-1	-1	0.824077	2.86043e-12	7.93391e-11	0	0	1.08082	3.29135e-20	9.47537e-19	1	1	8	3812058	3812776	-	2	1	631	32.49	protein_coding	Lj3g3v0720000	Uncharacterized protein	AT1G19610	Defensin-like protein 19
MTR_4g129270		trehalose-6-phosphate synthase domain protein	-2.66125	5.14657e-62	4.49026e-61	-1	-1	-1.10263	2.88397e-12	7.98961e-11	-1	-1	-0.686807	1.00232e-05	8.02866e-05	0	0	4	53843061	53846631	-	2	2	3434	36.23	protein_coding	Lj0g3v0081409	Uncharacterized protein	AT2G18700	Probable alpha,alpha-trehalose-phosphate synthase
MTR_4g094215		calmodulin-binding transcription activator 1	-0.266951	0.00984493	0.0141888	0	0	-0.735991	3.02395e-12	8.36734e-11	0	0	-0.813099	1.25489e-14	2.63744e-13	0	0	4	37451708	37460630	-	11	3	3896	40.35	protein_coding	Lj4g3v0341140	Calmodulin-binding transcription activator
MTR_7g046260		AP2/ERF domain transcription factor	-2.35555	5.34493e-34	2.78431e-33	-1	-1	-2.49927	3.0462e-12	8.41882e-11	-1	-1	-3.44269	2.26182e-15	4.9853e-14	-1	-1	7	16356804	16358220	-	1	1	1417	34.65	protein_coding	Lj3g3v0509780	Uncharacterized protein	AT2G44940	Ethylene-responsive transcription factor ERF034
MTR_6g078990		hypothetical protein	-2.24956	6.5555e-11	1.6796e-10	-1	-1	2.43701	3.10763e-12	8.57832e-11	1	1	-0.549469	0.309517	0.46899	0	0	6	29714156	29717827	-	4	1	2089	35.28	protein_coding
MTR_2g020020		alpha/beta-hydrolase superfamily protein	1.05374	6.93071e-20	2.4847e-19	1	1	-0.808689	3.20382e-12	8.83327e-11	0	0	-0.682691	2.61045e-09	3.55407e-08	0	0	2	6625967	6631759	+	10	1	1674	36.8	protein_coding	Lj6g3v1918350	Lipase	AT5G18640	alpha/beta-Hydrolases superfamily protein
MTR_3g081500		VQ motif protein	-1.31646	1.18234e-23	4.78516e-23	-1	-1	-0.998735	3.42202e-12	9.42363e-11	0	0	-1.5778	3.97788e-26	1.54802e-24	-1	-1	3	36904409	36905059	+	1	1	651	43.32	protein_coding	Lj2g3v3340800	Uncharacterized protein
MTR_7g085200		Nod factor-binding lectin-nucleotide phosphohydrolase	1.06021	5.21056e-05	9.34733e-05	1	1	-2.28822	3.50704e-12	9.64624e-11	-1	-1	-4.02498	5.02902e-20	1.43988e-18	-1	-1	7	32940108	32943998	+	9	2	1835	36.95	protein_coding	Lj1g3v3948070		AT5G18280	apyrase 2
MTR_3g098390		hypothetical protein	-1.58104	8.91249e-39	5.14699e-38	-1	-1	-0.892855	3.67567e-12	1.0098e-10	0	0	-1.22289	6.67419e-21	2.01597e-19	-1	-1	3	44923289	44924028	-	1	1	740	30.81	protein_coding	Lj1g3v1386720	Putative uncharacterized protein
MTR_4g107090		hypothetical protein	1.13367	2.77932e-31	1.36523e-30	1	1	-0.671816	3.72167e-12	1.02122e-10	0	0	-0.218975	0.0211951	0.0619061	0	0	4	44225359	44228925	-	3	1	3399	38.51	protein_coding	Lj4g3v0190050	Putative uncharacterized protein
MTR_7g082470		receptor-like kinase	-1.26587	2.27266e-11	5.94358e-11	-1	-1	-1.72753	3.97382e-12	1.08912e-10	-1	-1	-2.45074	4.74723e-19	1.28281e-17	-1	-1	7	31607744	31610689	-	3	1	2196	37.3	protein_coding	Lj1g3v3289950	Ser/Thr protein kinase (Fragment)
MTR_4g092550		tyrosine kinase family protein	-0.156956	0.443922	0.491479	0	0	-1.96072	4.00107e-12	1.09529e-10	-1	-1	-3.11839	1.83529e-20	5.37475e-19	-1	-1	4	36683621	36685791	-	2	1	1455	37.53	protein_coding	Lj4g3v0412850	Receptor-like-kinase
MTR_1g100627		hypothetical protein	-2.04767	1.78353e-07	3.79796e-07	-1	-1	2.67171	4.18513e-12	1.14432e-10	1	1	3.2343	6.38411e-18	1.61365e-16	1	1	1	45547838	45552041	-	5	1	1837	38.49	protein_coding	Lj5g3v2013770	Putative uncharacterized protein
MTR_7g011470		UDP-glucosyltransferase family protein	2.36708	5.51861e-42	3.38975e-41	1	1	-1.13608	4.25248e-12	1.16135e-10	-1	-1	-1.84618	1.32672e-26	5.24258e-25	-1	-1	7	3086417	3088323	-	2	2	1413	38.57	protein_coding	Lj0g3v0297549	Cytokinin-O-glucosyltransferase	AT1G22380	UDP-glycosyltransferase 85A3
MTR_7g011470		UDP-glucosyltransferase family protein	2.36708	5.51861e-42	3.38975e-41	1	1	-1.13608	4.25248e-12	1.16135e-10	-1	-1	-1.84618	1.32672e-26	5.24258e-25	-1	-1	7	3086417	3088323	-	2	2	1413	38.57	protein_coding	Lj0g3v0297549	Cytokinin-O-glucosyltransferase
MTR_4g048460		sesquiterpene synthase	-2.21422	5.65082e-20	2.03343e-19	-1	-1	-3.55115	4.3469e-12	1.18574e-10	-1	-1	-2.73222	1.5918e-09	2.21689e-08	-1	-1	4	17178707	17183882	+	7	2	2289	34.64	protein_coding	Lj0g3v0244769
MTR_1g029500		F-box SKP2A-like protein	2.01789	5.43553e-26	2.35207e-25	1	1	-1.29063	4.82744e-12	1.31526e-10	-1	-1	-0.40811	0.0246089	0.0698695	0	0	1	10130817	10133328	-	4	1	1309	39.5	protein_coding	Lj0g3v0152909	Uncharacterized protein (Fragment)	AT1G21410	F-box protein SKP2A
MTR_5g064345		phosphate-responsive 1 family protein	-3.16687	7.74482e-80	8.57617e-79	-1	-1	-1.59996	4.8482e-12	1.31936e-10	-1	-1	-0.22377	0.258138	0.412591	0	0	5	26995753	26996905	+	1	1	1153	37.64	protein_coding	Lj0g3v0290579	Putative uncharacterized protein	AT4G08950	Protein EXORDIUM
MTR_5g017650		plant cadmium resistance protein	-1.27668	2.49128e-25	1.05838e-24	-1	-1	-0.863989	5.29746e-12	1.43992e-10	0	0	-1.13422	2.32805e-19	6.41869e-18	-1	-1	5	6495014	6496967	+	4	1	1401	36.4	protein_coding	Lj4g3v3112830	Uncharacterized protein	AT1G14870	Protein PLANT CADMIUM RESISTANCE 2
MTR_4g026050		cytochrome P450 family 71 protein	2.33469	6.26844e-109	9.44852e-108	1	1	-0.673134	5.33745e-12	1.44909e-10	0	0	-0.913323	1.32395e-20	3.92957e-19	0	0	4	8965558	8972823	-	2	1	2009	33.8	protein_coding	Lj3g3v1475790	Cytochrome P450 monooxygenase CYP83E8
MTR_2g031350		transmembrane protein, putative	-0.674496	1.19452e-10	3.02159e-10	0	0	-0.77247	5.37728e-12	1.45818e-10	0	0	-1.31749	4.04043e-30	1.88366e-28	-1	-1	2	11756138	11757838	+	1	1	1701	37.98	protein_coding
MTR_4g063945		kinase 1B	2.03567	1.63111e-55	1.27037e-54	1	1	-0.847623	5.51833e-12	1.49468e-10	0	0	-1.40726	9.19581e-29	4.08099e-27	-1	-1	4	23830967	23833922	+	6	2	2141	39.23	protein_coding	Lj0g3v0259229	Putative uncharacterized protein	AT1G07570	Protein kinase APK1A, chloroplastic
MTR_4g063945		kinase 1B	2.03567	1.63111e-55	1.27037e-54	1	1	-0.847623	5.51833e-12	1.49468e-10	0	0	-1.40726	9.19581e-29	4.08099e-27	-1	-1	4	23830967	23833922	+	6	2	2141	39.23	protein_coding	Lj0g3v0259229	Uncharacterized protein	AT1G07570	Protein kinase APK1A, chloroplastic
MTR_5g056480		transmembrane protein, putative	0.105489	0.304641	0.349709	0	0	-0.721951	5.73908e-12	1.55265e-10	0	0	-0.364461	0.000430884	0.00234399	0	0	5	23261020	23262449	+	1	1	1430	38.32	protein_coding	Lj0g3v0157269	At1g25400
MTR_3g114010		DUF668 family protein	-0.952893	1.91393e-11	5.02136e-11	0	0	-1.13731	5.84353e-12	1.57905e-10	-1	-1	-1.22041	2.12828e-13	4.10656e-12	-1	-1	3	53166937	53172932	+	12	1	2240	39.38	protein_coding	Lj1g3v2184160	Uncharacterized protein
MTR_3g092640		membrane-related protein CP5, putative	0.286937	0.0087226	0.0126447	0	0	-0.758334	5.93213e-12	1.60112e-10	0	0	-0.959436	4.12875e-18	1.05866e-16	0	0	3	42335197	42338841	-	6	1	2631	36.87	protein_coding	Lj5g3v1264010	Uncharacterized protein	AT1G64720	Polyketide cyclase/dehydrase and lipid transport superfamily protein
MTR_5g041700		expansin A10	0.854418	1.03948e-09	2.51078e-09	0	0	0.95192	5.95544e-12	1.60553e-10	0	0	0.10376	0.452135	0.60943	0	0	5	18299811	18302055	-	3	1	1505	36.15	protein_coding	Lj1g3v0514350	Uncharacterized protein	AT2G03090	Expansin-A15
MTR_4g057595		serine carboxypeptidase-like protein	1.97077	2.23284e-07	4.72514e-07	1	1	2.13081	6.51715e-12	1.75492e-10	1	1	4.49447	1.07527e-43	8.46892e-42	1	1	4	21143126	21147112	+	9	1	1722	36.93	protein_coding	Lj3g3v3054430	Uncharacterized protein	AT3G45010	Serine carboxypeptidase-like 48
MTR_4g044393		receptor-like kinase, putative	-1.28081	2.25339e-11	5.89586e-11	-1	-1	-1.71538	6.86281e-12	1.84584e-10	-1	-1	-2.05118	4.88202e-15	1.05292e-13	-1	-1	4	15061040	15064070	+	2	1	2874	39.35	protein_coding
MTR_7g021530		phosphatase 2C family protein	0.686658	2.53416e-10	6.31678e-10	0	0	-0.748456	6.90004e-12	1.85369e-10	0	0	-0.28857	0.00751473	0.0265692	0	0	7	6831281	6837332	-	4	7	4881	37.35	protein_coding	Lj1g3v3150040	Uncharacterized protein	AT1G79630	Probable protein phosphatase 2C 18
MTR_7g021530		phosphatase 2C family protein	0.686658	2.53416e-10	6.31678e-10	0	0	-0.748456	6.90004e-12	1.85369e-10	0	0	-0.28857	0.00751473	0.0265692	0	0	7	6831281	6837332	-	4	7	4881	37.35	protein_coding	Lj1g3v3150040	Uncharacterized protein	AT3G02750	Probable protein phosphatase 2C 33
MTR_8g013860		AP2 domain class transcription factor	-0.0600431	0.742002	0.774139	0	0	-1.48674	7.42133e-12	1.99142e-10	-1	-1	-1.84856	2.61293e-16	6.04799e-15	-1	-1	8	4268322	4269318	+	1	1	997	36.91	protein_coding	Lj3g3v2315340	Uncharacterized protein	AT5G11590	Dehydration-responsive element-binding protein 3
MTR_6g023580		hypothetical protein	1.40849	3.26399e-43	2.04905e-42	1	1	-0.687397	7.6461e-12	2.04935e-10	0	0	-1.15366	7.88648e-30	3.63993e-28	-1	-1	6	8252108	8255637	+	3	1	1443	36.8	protein_coding
MTR_3g088110		NAC-like transcription factor	0.548199	4.76192e-07	9.8725e-07	0	0	-0.75957	7.86263e-12	2.10494e-10	0	0	-0.654766	2.65422e-09	3.60726e-08	0	0	3	39954022	39955471	+	3	1	867	46.37	protein_coding	Lj1g3v0826050	NAC family transcription factor 5	AT1G01720	NAC domain-containing protein 2
MTR_5g005480		cysteine-rich receptor-kinase-like protein	-0.494279	0.178747	0.214495	0	0	-3.18645	8.55408e-12	2.2874e-10	-1	-1	-3.8849	1.75276e-14	3.6473e-13	-1	-1	5	469087	474491	-	7	1	2268	35.71	protein_coding	Lj0g3v0096479	Uncharacterized protein
MTR_1g114540		P-loop nucleoside triphosphate hydrolase superfamily protein	-1.28124	6.96788e-20	2.49725e-19	-1	-1	-0.987696	8.92154e-12	2.3829e-10	0	0	-1.39424	2.22261e-21	6.88473e-20	-1	-1	1	51705810	51717857	+	24	1	4653	38.1	protein_coding			AT3G19960	Myosin-1
MTR_5g023150		ACT-like tyrosine kinase family protein	-1.72051	1.99157e-56	1.57719e-55	-1	-1	-0.757451	9.22721e-12	2.46169e-10	0	0	-0.490498	7.74209e-06	6.35363e-05	0	0	5	9201598	9210311	+	15	2	3076	38.52	protein_coding	Lj2g3v1659470	Uncharacterized protein	AT4G35780	ACT-like protein tyrosine kinase family protein
MTR_4g007250		plastocyanin-like domain protein	-4.10336	2.00501e-198	6.37323e-197	-1	-1	-1.31416	9.46737e-12	2.52285e-10	-1	-1	-1.11945	2.75538e-09	3.73595e-08	-1	-1	4	1054244	1058046	-	2	1	2986	32.65	protein_coding	Lj0g3v0352159
MTR_4g118490		hypothetical protein	-0.732287	8.14787e-13	2.27225e-12	0	0	-0.723127	9.78294e-12	2.60393e-10	0	0	-0.946032	7.90989e-19	2.12005e-17	0	0	4	49079049	49079497	-	2	1	354	52.54	protein_coding
MTR_3g074930		inactive purple acid phosphatase-like protein	-2.65981	6.37456e-105	9.28697e-104	-1	-1	0.895289	1.00012e-11	2.65896e-10	0	0	0.88598	1.32426e-11	2.20808e-10	0	0	3	33854978	33861396	+	12	2	2293	39.73	protein_coding	Lj4g3v1388220	Nucleotide pyrophosphatase/phosphodiesterase	AT5G50400	Probable inactive purple acid phosphatase 27
MTR_2g011160		G-type lectin S-receptor-like Serine/Threonine-kinase	0.0956098	0.435703	0.483656	0	0	-0.898354	1.0095e-11	2.68081e-10	0	0	-0.181838	0.145712	0.272323	0	0	2	2669417	2673461	+	7	2	2755	36.19	protein_coding	Lj6g3v2132200	Serine/threonine protein kinase	AT4G21380	Receptor-like serine/threonine-protein kinase SD1-8
MTR_2g011160		G-type lectin S-receptor-like Serine/Threonine-kinase	0.0956098	0.435703	0.483656	0	0	-0.898354	1.0095e-11	2.68081e-10	0	0	-0.181838	0.145712	0.272323	0	0	2	2669417	2673461	+	7	2	2755	36.19	protein_coding	Lj6g3v2132200	Serine/threonine protein kinase
MTR_0419s0040		disease resistance protein (TIR-NBS-LRR class)	0.476522	0.00240206	0.00371233	0	0	-1.10318	1.05581e-11	2.80057e-10	-1	-1	-1.58154	1.41393e-21	4.4213e-20	-1	-1	scaffold0419	7304	11163	+	5	1	3329	37.19	protein_coding
MTR_6g049050		F-box protein	-1.91161	4.54601e-58	3.70177e-57	-1	-1	-0.893096	1.06729e-11	2.82776e-10	0	0	-1.54569	3.77797e-29	1.70615e-27	-1	-1	6	17774212	17775602	+	1	1	1391	41.91	protein_coding	Lj0g3v0177449	Predicted protein	AT1G76920	SKP1-interacting partner 15
MTR_7g053200		Serine/Threonine-kinase OXI1-like protein	1.40387	6.61548e-07	1.35896e-06	1	1	-2.33121	1.10916e-11	2.93532e-10	-1	-1	-0.224426	0.379009	0.541506	0	0	7	18707718	18709700	-	2	1	1371	38	protein_coding	Lj1g3v3592770	Uncharacterized protein (Fragment)	AT3G25250	Serine/threonine-protein kinase OXI1
MTR_4g128410		xyloglucan endotransglucosylase/hydrolase family protein	-0.361657	0.160588	0.194321	0	0	-2.8008	1.11278e-11	2.94155e-10	-1	-1	-2.24374	1.34493e-08	1.68404e-07	-1	-1	4	53492188	53493399	+	3	1	981	37.31	protein_coding	Lj4g3v2092500	Xyloglucan endotransglucosylase/hydrolase	AT4G25810	Probable xyloglucan endotransglucosylase/hydrolase protein 23
MTR_5g024880		3-hydroxy-3-methylglutaryl-coenzyme A reductase-like protein	1.98394	5.72948e-50	4.09982e-49	1	1	-0.874631	1.14686e-11	3.02553e-10	0	0	-1.34769	5.6574e-25	2.08556e-23	-1	-1	5	10045582	10048948	+	3	2	3130	38.69	protein_coding	Lj2g3v1574250	3-hydroxy-3-methylglutaryl coenzyme A reductase	AT1G76490	hydroxy methylglutaryl CoA reductase 1
MTR_3g107310		DUF4050 family protein	-0.388074	9.31956e-05	0.000164023	0	0	-0.713619	1.14718e-11	3.02553e-10	0	0	-0.22458	0.0276403	0.0763258	0	0	3	49502026	49505990	-	5	3	1767	37.24	protein_coding	Lj1g3v1911640	Uncharacterized protein	AT5G25360	unknown protein; BEST Arabidopsis thaliana protein match is: unknown protein (TAIR:AT4G32342.1); Has 1807 Blast hits to 1807 proteins in 277 species: Archae - 0; Bacteria - 0; Metazoa - 736; Fungi - 347; Plants - 385; Viruses - 0; Other Eukaryotes - /.../source: NCBI BLink).
MTR_3g107310		DUF4050 family protein	-0.388074	9.31956e-05	0.000164023	0	0	-0.713619	1.14718e-11	3.02553e-10	0	0	-0.22458	0.0276403	0.0763258	0	0	3	49502026	49505990	-	5	3	1767	37.24	protein_coding	Lj1g3v1911640	AT1G15350 protein	AT5G25360	unknown protein; BEST Arabidopsis thaliana protein match is: unknown protein (TAIR:AT4G32342.1); Has 1807 Blast hits to 1807 proteins in 277 species: Archae - 0; Bacteria - 0; Metazoa - 736; Fungi - 347; Plants - 385; Viruses - 0; Other Eukaryotes - /.../source: NCBI BLink).
MTR_3g043900		2OG-Fe(II) oxygenase family oxidoreductase	-0.192095	0.204915	0.243077	0	0	-1.17128	1.17696e-11	3.10053e-10	-1	-1	-2.00951	1.67832e-26	6.60931e-25	-1	-1	3	14643706	14645526	-	2	1	1422	36.71	protein_coding	Lj6g3v1007880		AT3G13610	Feruloyl CoA ortho-hydroxylase 1
MTR_5g072140		NB-ARC domain disease resistance protein	-0.534162	0.000236075	0.000401525	0	0	-1.01389	1.17906e-11	3.10254e-10	-1	-1	-1.19386	1.73931e-15	3.85943e-14	-1	-1	5	30675543	30682407	+	1	1	6865	35.47	protein_coding	Lj2g3v2233030	Cc-nbs-lrr resistance protein
MTR_4g107930		papain family cysteine protease	7.8816	1.03819e-48	7.24037e-48	1	1	1.89322	1.23474e-11	3.24533e-10	1	1	4.46508	1.01055e-47	9.32819e-46	1	1	4	44730694	44732137	-	2	1	1344	39.29	protein_coding	Lj3g3v1641950	Cysteine proteinase	AT5G45890	Senescence-specific cysteine protease SAG12
MTR_4g023950		DUF1442 family protein	0.588184	0.00865652	0.0125552	0	0	1.42301	1.24992e-11	3.2815e-10	1	1	1.1699	2.79616e-08	3.34857e-07	1	1	4	8171319	8172599	+	2	1	1077	34.91	protein_coding	Lj3g3v2735180	Predicted protein
MTR_5g081740		acid phosphatase-like protein	-2.81228	1.20093e-48	8.36519e-48	-1	-1	1.46362	1.26043e-11	3.30533e-10	1	1	1.74798	8.26398e-17	1.94998e-15	1	1	5	35026836	35029850	-	4	4	1976	33.96	protein_coding	Lj1g3v4139400	Acid phosphatase-like protein
MTR_1g025950		cinnamyl alcohol dehydrogenase-like protein	1.27405	1.84357e-12	5.06415e-12	1	1	-1.24869	1.27368e-11	3.3363e-10	-1	-1	-2.7341	6.38398e-40	4.33304e-38	-1	-1	1	8352878	8355066	+	5	1	1494	38.82	protein_coding	Lj5g3v0243290	Putative uncharacterized protein	AT4G39330	Probable cinnamyl alcohol dehydrogenase 9
MTR_2g039890		hypothetical protein	-0.927167	1.26892e-20	4.65547e-20	0	0	-0.737705	1.29219e-11	3.38094e-10	0	0	-0.372447	0.000426832	0.0023254	0	0	2	17477887	17480283	-	4	2	1125	35.02	protein_coding	Lj6g3v1229490	Uncharacterized protein
MTR_2g090615		tyrosine/nicotianamine family aminotransferase	1.90054	4.00034e-46	2.65047e-45	1	1	-0.865442	1.31855e-11	3.44601e-10	0	0	-1.10785	8.4862e-18	2.12173e-16	-1	-1	2	38769746	38773158	+	7	1	1846	38.95	protein_coding	Lj3g3v2810130	Aminotransferase family protein	AT5G53970	Probable aminotransferase TAT2
MTR_6g488090		bark storage-like protein	-2.12952	3.37208e-43	2.11518e-42	-1	-1	-1.26878	1.34127e-11	3.50141e-10	-1	-1	-1.67041	1.27603e-17	3.1494e-16	-1	-1	6	33169872	33173338	-	5	1	996	36.55	protein_coding	Lj2g3v0813210	Uncharacterized protein	AT4G28940	Phosphorylase superfamily protein
MTR_7g022160		LRR receptor-like kinase family protein	3.47068	2.24825e-106	3.3152e-105	1	1	0.880201	1.40033e-11	3.65146e-10	0	0	0.520696	6.37854e-05	0.00042674	0	0	7	7085268	7089205	-	2	1	3375	36.27	protein_coding	Lj1g3v3171130	Uncharacterized protein	AT3G28040	Probably inactive leucine-rich repeat receptor-like protein kinase At3g28040
MTR_1g048720		transcription factor ORG2-like protein	0.180165	0.118579	0.146476	0	0	-0.819244	1.44393e-11	3.76091e-10	0	0	-0.101923	0.380472	0.543124	0	0	1	18791151	18792752	-	3	4	1057	33.77	protein_coding	Lj0g3v0202379	Basic helix-loop-helix family protein (Fragment)
MTR_5g027810		disease resistance protein (CC-NBS-LRR class) family protein	-2.72272	7.23864e-84	8.39849e-83	-1	-1	-1.1247	1.46217e-11	3.80413e-10	-1	-1	-1.1864	1.29121e-12	2.34994e-11	-1	-1	5	11602542	11606452	-	2	1	3261	37.2	protein_coding	Lj2g3v1535110	NBS-LRR type disease resistance protein
MTR_2g089965		wound-responsive family protein	0.78883	1.82732e-07	3.88978e-07	0	0	-1.06166	1.48592e-11	3.86156e-10	-1	-1	-0.999542	1.4459e-10	2.2334e-09	0	0	2	38044330	38045408	+	1	1	1078	33.67	protein_coding	Lj3g3v2769310	Uncharacterized protein	AT4G10270	Wound-responsive family protein
MTR_1g006490		major intrinsic protein (MIP) family transporter	-0.860302	5.28155e-12	1.42021e-11	0	0	-0.962643	1.50948e-11	3.91838e-10	0	0	-1.42978	6.57771e-22	2.09371e-20	-1	-1	1	44430	46280	+	3	1	1284	37.85	protein_coding	Lj3g3v0270530	Uncharacterized protein	AT2G25810	Aquaporin TIP4-1
MTR_7g011990		caffeic acid O-methyltransferase	-3.00615	3.87967e-140	7.72487e-139	-1	-1	0.810082	1.55225e-11	4.02487e-10	0	0	0.961906	6.63807e-16	1.5152e-14	0	0	7	3347582	3350912	-	4	1	1651	33.43	protein_coding	Lj5g3v1853430	Uncharacterized protein
MTR_4g031820		cytochrome P450 family monooxygenase	-0.31435	0.00214452	0.00333215	0	0	0.691788	1.5683e-11	4.06192e-10	0	0	0.682322	2.76074e-11	4.46771e-10	0	0	4	11016192	11019940	+	4	3	2484	35.23	protein_coding	Lj3g3v3776580	Uncharacterized protein	AT3G14690	Cytochrome P450 72A15
MTR_4g031820		cytochrome P450 family monooxygenase	-0.31435	0.00214452	0.00333215	0	0	0.691788	1.5683e-11	4.06192e-10	0	0	0.682322	2.76074e-11	4.46771e-10	0	0	4	11016192	11019940	+	4	3	2484	35.23	protein_coding	Lj3g3v3776580	Uncharacterized protein
MTR_1g116080		carbon-nitrogen family hydrolase	0.397518	0.00903576	0.0130773	0	0	-1.07502	1.58372e-11	4.09725e-10	-1	-1	-1.50279	3.29235e-20	9.47537e-19	-1	-1	1	52465048	52468677	-	9	2	1257	40.73	protein_coding			AT4G08790	Nitrilase-like protein 2
MTR_6g084550		LRR and NB-ARC domain disease resistance protein	2.4108	1.25876e-15	3.94357e-15	1	1	-1.92098	1.86092e-11	4.80901e-10	-1	-1	-2.9015	6.98661e-18	1.76015e-16	-1	-1	6	31677766	31680438	-	2	1	2622	38.48	protein_coding	Lj0g3v0217609	NBS resistance protein
MTR_8g089840		beta-1,4-N-acetylglucosaminyltransferase-like protein	1.44066	3.39096e-43	2.12645e-42	1	1	0.658428	1.88111e-11	4.85576e-10	0	0	0.310372	0.00159084	0.00725389	0	0	8	37475567	37478408	-	2	1	2175	38.62	protein_coding	Lj4g3v2731600	Uncharacterized protein	AT1G12990	beta-1,4-N-acetylglucosaminyltransferase family protein
MTR_0154s0040		MAP3K-like kinase	1.56213	1.41557e-11	3.73681e-11	1	1	-1.65357	1.93907e-11	4.99977e-10	-1	-1	-3.47645	4.47215e-29	2.00786e-27	-1	-1	scaffold0154	23660	24797	-	1	1	1138	41.21	protein_coding	Lj2g3v1880820	Uncharacterized protein	AT4G36950	mitogen-activated protein kinase kinase kinase 21
MTR_2g027100		ADP-ribosylation factor GTPase-activating AGD12-like protein	0.111311	0.468689	0.515634	0	0	-1.07207	1.94775e-11	5.01655e-10	-1	-1	-1.40405	3.93891e-18	1.0111e-16	-1	-1	2	9873999	9876444	+	3	1	1866	31.46	protein_coding	Lj6g3v1709520	Uncharacterized protein	AT5G47710	Calcium-dependent lipid-binding (CaLB domain) family protein
MTR_6g478080		disease resistance protein (TIR-NBS-LRR class)	-0.355658	0.0203188	0.0282231	0	0	-1.12617	2.10769e-11	5.41711e-10	-1	-1	-1.4554	2.3269e-17	5.65241e-16	-1	-1	6	28899364	28906820	+	4	1	4159	35.8	protein_coding	Lj0g3v0247409	Uncharacterized protein
MTR_5g072250		NB-ARC domain disease resistance protein	0.244292	0.116892	0.144538	0	0	-1.08583	2.10797e-11	5.41711e-10	-1	-1	-1.31399	8.70007e-16	1.9761e-14	-1	-1	5	30711841	30714553	+	1	1	2713	36.49	protein_coding	Lj2g3v2233030	Cc-nbs-lrr resistance protein
MTR_4g076640		hypothetical protein	-1.88374	7.53793e-48	5.17563e-47	-1	-1	-1.05568	2.14297e-11	5.50092e-10	-1	-1	-1.21154	3.6213e-14	7.3564e-13	-1	-1	4	29313688	29316024	+	1	1	2337	39.24	protein_coding	Lj3g3v3599410	Uncharacterized protein
MTR_6g085070		alpha/beta hydrolase family protein	0.381579	0.000476469	0.000786177	0	0	-0.743315	2.23457e-11	5.72968e-10	0	0	-0.222119	0.0420766	0.105866	0	0	6	32061025	32067911	+	7	2	4091	36.42	protein_coding	Lj2g3v0764320	Uncharacterized protein	AT1G73920	alpha/beta-Hydrolases superfamily protein
MTR_5g083910		LRR receptor-like kinase	-2.55579	1.88275e-73	1.92248e-72	-1	-1	-0.923098	2.27255e-11	5.82061e-10	0	0	-1.07397	8.30255e-15	1.77078e-13	-1	-1	5	36208962	36217683	-	23	2	4379	34.89	protein_coding	Lj2g3v3121060	Rfls6 protein	AT3G14840	Probable leucine-rich repeat receptor-like serine/threonine-protein kinase At3g14840
MTR_1g027540		stress-induced receptor-like kinase	1.00912	7.33977e-05	0.000130172	1	1	-2.07113	2.2807e-11	5.83501e-10	-1	-1	-3.76142	1.32478e-20	3.92957e-19	-1	-1	1	9142061	9143565	+	1	1	1505	35.15	protein_coding	Lj0g3v0275229	Stress-induced receptor-like kinase	AT5G38280	PR5-like receptor kinase
MTR_3g102020		HXXXD-type acyl-transferase family protein	-0.722079	8.82617e-09	2.02185e-08	0	0	-0.975475	2.35226e-11	6.01142e-10	0	0	-1.0579	5.6699e-13	1.0569e-11	-1	-1	3	46996931	46998625	-	1	1	1695	36.81	protein_coding	Lj1g3v1664460	N-hydroxycinnamoyl/benzoyltransferase	AT5G42830	HXXXD-type acyl-transferase family protein
MTR_7g044980		albumin I	-4.61523	1.67705e-252	7.75578e-251	-1	-1	0.871337	2.49436e-11	6.36753e-10	0	0	-0.211094	0.121695	0.238279	0	0	7	15128895	15130291	-	2	1	768	36.33	protein_coding
MTR_7g082533		wall-associated receptor kinase carboxy-terminal protein	-0.296855	0.0604019	0.0783307	0	0	-1.12345	2.52286e-11	6.43317e-10	-1	-1	-1.97111	1.14549e-28	5.06409e-27	-1	-1	7	31633419	31634330	-	1	1	912	37.5	protein_coding
MTR_8g104870		plant cadmium resistance protein	-1.07843	1.99739e-19	7.06743e-19	-1	-1	-0.838296	2.54397e-11	6.47982e-10	0	0	-1.34609	1.16506e-25	4.45871e-24	-1	-1	8	44210951	44212343	+	4	1	1125	38.84	protein_coding	Lj4g3v3112830	Uncharacterized protein	AT1G14870	Protein PLANT CADMIUM RESISTANCE 2
MTR_7g107570		hypothetical protein	1.65264	1.30363e-09	3.1308e-09	1	1	-2.04749	2.61707e-11	6.65866e-10	-1	-1	-3.85072	1.93912e-20	5.66305e-19	-1	-1	7	43879300	43880153	-	1	1	854	31.38	protein_coding	Lj1g3v4764240	Uncharacterized protein
MTR_2g098310		transcription factor bHLH122-like protein	-0.672352	4.29546e-10	1.05938e-09	0	0	0.722659	2.64218e-11	6.71515e-10	0	0	0.773191	8.26317e-13	1.52308e-11	0	0	2	42020814	42024550	+	3	5	2972	32.77	protein_coding	Lj3g3v1717780	Putative uncharacterized protein
MTR_2g098310		transcription factor bHLH122-like protein	-0.672352	4.29546e-10	1.05938e-09	0	0	0.722659	2.64218e-11	6.71515e-10	0	0	0.773191	8.26317e-13	1.52308e-11	0	0	2	42020814	42024550	+	3	5	2972	32.77	protein_coding	Lj3g3v1717780	Uncharacterized protein
MTR_8g077950		bZIP transcription factor family protein	-1.21828	1.62618e-22	6.33158e-22	-1	-1	-0.866759	2.74928e-11	6.97966e-10	0	0	0.126578	0.313856	0.473946	0	0	8	33205912	33211722	-	11	4	3701	36.56	protein_coding	Lj4g3v0934560	Uncharacterized protein	AT4G36730	G-box-binding factor 1
MTR_8g077950		bZIP transcription factor family protein	-1.21828	1.62618e-22	6.33158e-22	-1	-1	-0.866759	2.74928e-11	6.97966e-10	0	0	0.126578	0.313856	0.473946	0	0	8	33205912	33211722	-	11	4	3701	36.56	protein_coding	Lj4g3v0934560	Uncharacterized protein
MTR_2g080220		malectin/receptor-like kinase family protein	-0.155601	0.0988718	0.123929	0	0	-0.649097	2.8289e-11	7.1739e-10	0	0	-0.631359	7.60203e-11	1.19749e-09	0	0	2	33870337	33873745	+	1	1	3409	39.04	protein_coding	Lj0g3v0346559	Uncharacterized protein	AT5G54380	Receptor-like protein kinase THESEUS 1
MTR_4g028510		F-box protein interaction domain protein	-1.02024	0.403813	0.451842	0	0	4.64027	2.94197e-11	7.45244e-10	1	1	5.03225	6.79076e-14	1.35095e-12	1	1	4	9567972	9570069	+	2	1	1766	37.71	protein_coding
MTR_3g463720		RING/U-box protein	-0.121369	0.318646	0.364571	0	0	-0.826706	2.96737e-11	7.50854e-10	0	0	-0.621039	4.8288e-07	4.95483e-06	0	0	3	25539157	25542475	+	5	2	1057	34.82	protein_coding	Lj0g3v0038179	Uncharacterized protein	AT3G47160	RING/U-box superfamily protein
MTR_8g077110		LRR amino-terminal domain protein	-2.21368	5.29685e-21	1.96805e-20	-1	-1	1.65781	3.05107e-11	7.71189e-10	1	1	1.15795	8.67623e-06	7.04756e-05	1	1	8	32748280	32748789	-	1	1	510	35.1	protein_coding
MTR_1g054285		homeobox associated leucine zipper protein	0.458452	0.0548663	0.0715945	0	0	-1.79819	3.08917e-11	7.79965e-10	-1	-1	-2.69453	1.31616e-19	3.68605e-18	-1	-1	1	23334986	23337160	+	4	1	1311	37.38	protein_coding	Lj1g3v4350060	Uncharacterized protein	AT5G06710	Homeobox-leucine zipper protein HAT14
MTR_4g114640		EIN3-binding F-box-like protein	-1.72315	1.08437e-33	5.61582e-33	-1	-1	0.968331	3.14576e-11	7.93385e-10	0	0	0.642979	1.19537e-05	9.43418e-05	0	0	4	47161796	47165070	+	2	1	2767	40.91	protein_coding	Lj4g3v1880660	Uncharacterized protein	AT2G25490	EIN3-binding F-box protein 1
MTR_5g017470		heat shock transcription factor	-1.42576	1.39785e-30	6.75705e-30	-1	-1	-0.832854	3.19851e-11	8.05808e-10	0	0	-1.30119	1.50099e-24	5.43772e-23	-1	-1	5	6385124	6387834	+	2	1	1742	35.19	protein_coding	Lj2g3v1863520	Heat shock transcription factor 34
MTR_6g012970		AP2/ERF domain transcription factor	1.44174	0.0134521	0.0191131	0	1	1.90237	3.28694e-11	8.27183e-10	1	1	0.998808	0.00199732	0.00878782	0	0	6	4038451	4039828	+	1	1	1378	37.23	protein_coding	Lj2g3v1068730	Ethylene-responsive transcription factor (Fragment)
MTR_1g115840		chalcone-flavanone isomerase family protein	-0.608872	4.26138e-09	9.94536e-09	0	0	-0.727023	3.31324e-11	8.32893e-10	0	0	-0.771718	1.59489e-12	2.87541e-11	0	0	1	52324161	52326583	+	4	1	1831	33.7	protein_coding	Lj5g3v2288870		AT3G55120	Chalcone--flavonone isomerase 1
MTR_4g046113		strubbelig receptor family protein	0.00258516	0.980144	0.983212	0	0	-0.703395	3.31965e-11	8.33598e-10	0	0	-0.281809	0.00705304	0.0251994	0	0	4	16193530	16201038	-	13	3	4627	37.48	protein_coding	Lj3g3v2780560	Uncharacterized protein (Fragment)	AT2G20850	Protein STRUBBELIG-RECEPTOR FAMILY 1
MTR_4g116530		stress induced protein	-1.69919	2.02004e-27	9.06231e-27	-1	-1	-1.16881	3.38315e-11	8.48618e-10	-1	-1	-1.35933	2.80302e-14	5.72943e-13	-1	-1	4	48276959	48277730	+	1	1	772	35.23	protein_coding	Lj0g3v0268649	Predicted protein
MTR_7g053260		plant U-box protein	1.61261	6.72059e-46	4.43371e-45	1	1	-0.728989	3.63855e-11	9.11692e-10	0	0	-0.670386	9.15257e-10	1.30702e-08	0	0	7	18725963	18729058	-	2	1	1871	35.65	protein_coding	Lj1g3v3590740		AT3G07360	U-box domain-containing protein 9
MTR_2g104230		SAM domain protein	1.8484	4.60362e-22	1.76651e-21	1	1	1.07065	3.66034e-11	9.16157e-10	1	1	0.872009	7.74549e-08	8.83116e-07	0	0	2	44907469	44908785	+	1	1	1317	34.7	protein_coding	Lj3g3v2172580	Putative uncharacterized protein
MTR_7g406860		NADP-dependent alkenal double bond reductase	0.660246	1.37853e-11	3.64111e-11	0	0	-0.656931	3.73876e-11	9.34771e-10	0	0	-0.722189	3.07987e-13	5.85938e-12	0	0	7	944324	947563	-	5	1	1669	36.85	protein_coding	Lj1g3v3328890	Putative uncharacterized protein	AT1G65560	Zinc-binding dehydrogenase family protein
MTR_8g012290		BHLH transcription factor	-1.36386	1.44455e-36	7.93335e-36	-1	-1	0.721322	3.86671e-11	9.65714e-10	0	0	0.946391	2.69699e-18	6.97741e-17	0	0	8	3449775	3453478	+	8	2	2145	35.01	protein_coding	Lj1g3v3580670	Uncharacterized protein
MTR_4g095075		metal transporter Nramp3 protein	-1.37285	8.63191e-32	4.29307e-31	-1	-1	-0.788306	3.91673e-11	9.77151e-10	0	0	-0.330011	0.00496259	0.0187987	0	0	4	39671944	39675611	+	4	1	2019	39.62	protein_coding	Lj4g3v0793350	Uncharacterized protein	AT2G23150	Metal transporter Nramp3
MTR_4g074370		integral membrane single C2 domain protein	0.295748	0.0279168	0.0380709	0	0	-0.9323	4.12346e-11	1.02761e-09	0	0	-1.20147	4.63598e-17	1.11326e-15	-1	-1	4	28324928	28331674	+	8	1	3186	37.51	protein_coding	Lj3g3v3511370	Predicted protein	AT3G19830	Calcium-dependent lipid-binding (CaLB domain) family protein
MTR_2g086920		F-box plant-like protein	-0.986698	1.40908e-18	4.8686e-18	0	0	-0.756165	4.15362e-11	1.03401e-09	0	0	-1.21407	1.45887e-25	5.57389e-24	-1	-1	2	36515626	36517634	+	1	1	2009	36.49	protein_coding	Lj0g3v0245429	F-box GID2-like protein
MTR_5g010680		heat shock transcription factor B2A	0.0207958	0.884247	0.900639	0	0	-1.00443	4.52722e-11	1.1258e-09	-1	-1	-0.547922	0.000209407	0.00123625	0	0	5	2909608	2912471	+	2	1	2753	37.63	protein_coding	Lj2g3v2017420	Uncharacterized protein	AT4G11660	Heat stress transcription factor B-2b
MTR_5g063670		annexin D8	-2.80594	1.23383e-63	1.10747e-62	-1	-1	1.05337	4.60819e-11	1.14471e-09	1	1	1.48651	2.28652e-20	6.65399e-19	1	1	5	26389005	26391646	-	5	1	1409	38.82	protein_coding	Lj0g3v0166899	Annexin	AT1G35720	Annexin D1
MTR_6g088670		ABC transporter B family protein	-3.31678	9.70839e-97	1.29428e-95	-1	-1	-1.56979	4.66479e-11	1.15752e-09	-1	-1	-2.28222	1.12583e-17	2.78764e-16	-1	-1	6	33784137	33795204	-	9	1	4302	35.98	protein_coding	Lj2g3v0855230	Uncharacterized protein	AT3G28345	ABC transporter B family member 15
MTR_2g041960		Serine/Threonine kinase family protein	-1.98986	1.24471e-70	1.22075e-69	-1	-1	-0.799796	4.73686e-11	1.17414e-09	0	0	-1.14067	3.24226e-20	9.36442e-19	-1	-1	2	18325624	18329227	-	5	1	2206	36.58	protein_coding	Lj6g3v1187400	Uncharacterized protein	AT2G05940	Protein kinase superfamily protein
MTR_8g090275		MFS transporter	-1.7815	1.30186e-72	1.31135e-71	-1	-1	-0.715837	4.7765e-11	1.1827e-09	0	0	-0.869213	1.90963e-15	4.22113e-14	0	0	8	37923549	37926409	-	3	1	2122	38.74	protein_coding	Lj0g3v0191909	Uncharacterized protein	AT5G10190	Major facilitator superfamily protein
MTR_4g128020		NADPH-cytochrome P450 family 2 reductase	-1.09658	1.558e-22	6.07022e-22	-1	-1	-0.739351	4.82907e-11	1.19443e-09	0	0	-0.895983	1.85661e-15	4.1118e-14	0	0	4	53277472	53283179	+	18	1	2705	41.33	protein_coding	Lj1g3v1548790	NADPH--cytochrome P450 reductase	AT4G30210	NADPH--cytochrome P450 reductase 2
MTR_3g090350		MKS1-like protein	-1.49384	3.63375e-21	1.35777e-20	-1	-1	-1.15741	4.98093e-11	1.23067e-09	-1	-1	-1.43792	1.2628e-15	2.82928e-14	-1	-1	3	41104477	41105804	+	1	1	1328	36.82	protein_coding	Lj0g3v0278839	Uncharacterized protein
MTR_2g016220		myb-like DNA-binding domain, shaqkyf class protein	-0.252349	0.139092	0.17003	0	0	-1.1829	5.13131e-11	1.26647e-09	-1	-1	-1.75014	3.52941e-21	1.08743e-19	-1	-1	2	4923873	4928618	-	7	3	2831	33.24	protein_coding
MTR_4g032995		quinone-oxidoreductase-like protein	4.31138	1.36734e-17	4.58369e-17	1	1	-2.24157	5.15184e-11	1.27018e-09	-1	-1	-4.15306	2.77902e-20	8.05672e-19	-1	-1	4	11430185	11433335	-	4	1	1140	40.44	protein_coding	Lj3g3v3753340	OSJNBa0034E24.2 protein	AT4G13010	Putative quinone-oxidoreductase homolog, chloroplastic
MTR_4g094285		beta-xylosidase/alpha-L-arabinofuranosidase-like protein	1.17126	3.93866e-15	1.21012e-14	1	1	-0.986524	5.33952e-11	1.31505e-09	0	0	-2.23435	1.62674e-42	1.21489e-40	-1	-1	4	37609316	37613573	+	7	1	2868	40.83	protein_coding	Lj6g3v2218790	Uncharacterized protein	AT5G64570	Beta-D-xylosidase 4
MTR_5g055210		bromo adjacent-like domain protein	-0.42253	0.000101425	0.000177937	0	0	-0.717768	5.44549e-11	1.33972e-09	0	0	-0.442426	4.8599e-05	0.000333138	0	0	5	22741441	22745712	-	5	3	3648	36.62	protein_coding	Lj2g3v1155580
MTR_8g064530		polygalacturonase non-catalytic protein	-1.11185	8.15394e-10	1.97989e-09	-1	-1	-1.51033	5.4792e-11	1.34658e-09	-1	-1	-2.21145	1.74548e-18	4.57214e-17	-1	-1	8	27065064	27067757	-	2	1	2369	39.93	protein_coding	Lj0g3v0216869	Uncharacterized protein	AT1G70370	Probable polygalacturonase non-catalytic subunit JP650
MTR_1g116790		transcription factor	-0.938529	8.72621e-21	3.222e-20	0	0	-0.691036	5.58089e-11	1.37011e-09	0	0	-0.658951	3.07513e-10	4.6201e-09	0	0	1	52855667	52858896	-	6	1	1080	44.54	protein_coding			AT1G05805	Transcription factor bHLH128
MTR_4g096650		plant/F17J16-140 protein	0.326217	0.0389769	0.052106	0	0	-1.09819	5.85189e-11	1.43511e-09	-1	-1	-1.07588	1.07955e-10	1.68216e-09	-1	-1	4	38446874	38455756	+	13	4	2285	38.12	protein_coding	Lj4g3v0268700	Uncharacterized protein
MTR_8g097390		tubby C 2 protein	-1.46193	5.02316e-21	1.86786e-20	-1	-1	-1.23617	6.17446e-11	1.51261e-09	-1	-1	-2.06213	2.96629e-23	9.92075e-22	-1	-1	8	40811605	40812627	-	1	1	1023	34.7	protein_coding	Lj4g3v2951040	Uncharacterized protein
MTR_1g115190		aluminum activated malate transporter family protein	-0.472116	0.101424	0.126867	0	0	1.72514	6.26738e-11	1.53375e-09	1	1	2.51915	2.61303e-24	9.34898e-23	1	1	1	51860317	51863568	+	6	1	2274	37.64	protein_coding	Lj4g3v1140690	Putative uncharacterized protein	AT4G17970	Aluminum-activated malate transporter 12
MTR_4g094565		stress up-regulated Nod 19 protein	-3.63963	4.63102e-72	4.62641e-71	-1	-1	-1.88079	6.52178e-11	1.59431e-09	-1	-1	-2.03223	8.47616e-12	1.44145e-10	-1	-1	4	38247052	38249660	-	3	2	2035	35.53	protein_coding	Lj4g3v0286110	Uncharacterized protein
MTR_3g086020		anthranilate N-benzoyltransferase	-1.68784	1.10792e-22	4.34082e-22	-1	-1	1.17782	6.60262e-11	1.61237e-09	1	1	1.07256	3.07816e-09	4.14197e-08	1	1	3	38918756	38920242	+	1	1	1487	35.04	protein_coding	Lj0g3v0277259	Uncharacterized protein
MTR_4g085910		ABA response element-binding factor	0.170761	0.142377	0.173797	0	0	0.754487	6.70524e-11	1.6357e-09	0	0	0.904547	4.34086e-15	9.39719e-14	0	0	4	33597542	33601199	-	3	1	3322	34.41	protein_coding	Lj4g3v0619920	Uncharacterized protein
MTR_1g112780		FAD/NAD(P)-binding oxidoreductase family protein	-2.62812	4.18248e-57	3.35369e-56	-1	-1	1.17378	6.83121e-11	1.66467e-09	1	1	1.62134	1.07558e-20	3.21516e-19	1	1	1	51062985	51070266	-	12	1	2403	39.49	protein_coding
MTR_3g034410		BPS1-like protein	0.527484	0.000259024	0.000438587	0	0	-0.995223	6.89024e-11	1.67728e-09	0	0	-1.41156	2.77305e-19	7.6002e-18	-1	-1	3	11141549	11142449	+	3	1	792	36.74	protein_coding
MTR_8g028265		BAG domain protein	5.89811	5.45031e-223	2.10329e-221	1	1	0.927462	6.96793e-11	1.6944e-09	0	0	0.827108	5.68573e-09	7.43819e-08	0	0	8	10594617	10599138	+	2	1	4386	37.78	protein_coding
MTR_4g115330		raffinose synthase or seed inhibition protein	-3.00101	1.60823e-75	1.68926e-74	-1	-1	-1.09726	6.98933e-11	1.69782e-09	-1	-1	0.49318	0.00183078	0.00815145	0	0	4	47613234	47617371	-	1	2	4138	38.76	protein_coding	Lj2g3v3335040	Alkaline alpha galactosidase I	AT5G20250	Probable galactinol--sucrose galactosyltransferase 6
MTR_6g016820		glycoside hydrolase family 81 protein	-4.15334	3.82715e-218	1.41311e-216	-1	-1	-0.824486	7.1958e-11	1.74613e-09	0	0	-0.504551	4.8783e-05	0.000334146	0	0	6	6504286	6506900	-	1	1	2615	36.1	protein_coding	Lj0g3v0301969	Beta-glucan-binding protein 4	AT5G15870	glycosyl hydrolase family 81 protein
MTR_1g093120		2OG-Fe(II) oxygenase family oxidoreductase	-1.83233	6.71436e-22	2.56365e-21	-1	-1	-1.68929	7.21312e-11	1.7485e-09	-1	-1	-3.16724	6.14699e-24	2.13958e-22	-1	-1	1	33767782	33769567	-	3	1	1497	38.88	protein_coding	Lj2g3v0415300	Uncharacterized protein	AT1G06620	1-aminocyclopropane-1-carboxylate oxidase homolog 1
MTR_5g074400		WRKY transcription factor	-0.450183	6.35141e-05	0.0001132	0	0	-0.746969	7.4333e-11	1.79998e-09	0	0	-1.20425	3.52191e-25	1.32586e-23	-1	-1	5	31613388	31617311	-	5	1	2165	38.11	protein_coding	Lj2g3v2365800	WRKY19 (Fragment)
MTR_4g007710		hypothetical protein	-1.05816	1.92255e-23	7.73072e-23	-1	-1	-0.710836	7.62017e-11	1.8433e-09	0	0	-0.182427	0.088625	0.187926	0	0	4	1199740	1204102	-	6	1	2174	40.48	protein_coding
MTR_4g010910		hypothetical protein	0.579424	0.00156478	0.00246445	0	0	1.07566	8.10472e-11	1.95846e-09	1	1	0.344945	0.0481994	0.117497	0	0	4	2529614	2533331	+	3	1	2057	32.77	protein_coding
MTR_2g012480		transmembrane protein, putative	2.05428	1.26645e-09	3.04405e-09	1	1	-2.24082	8.35007e-11	2.01563e-09	-1	-1	-2.70362	6.52605e-13	1.21257e-11	-1	-1	2	3103866	3104045	-	1	1	180	47.78	protein_coding
MTR_1g084010		hypothetical protein	5.22192	1.28566e-15	4.02677e-15	1	1	-3.22252	8.4426e-11	2.03584e-09	-1	-1	-4.11377	2.7104e-14	5.54995e-13	-1	-1	1	37444166	37445674	-	5	1	990	38.38	protein_coding	Lj0g3v0183919	Uncharacterized protein
MTR_2g041180		DUF247 domain protein	0.159387	0.474947	0.521524	0	0	-1.86753	8.76294e-11	2.11088e-09	-1	-1	-3.05474	1.01449e-19	2.87256e-18	-1	-1	2	18056680	18058170	-	1	1	1491	36.22	protein_coding	Lj6g3v1371860	Uncharacterized protein
MTR_3g080580		cytochrome P450 family protein	1.40916	1.55305e-05	2.89989e-05	1	1	-2.57348	9.22539e-11	2.21996e-09	-1	-1	-3.57252	2.94734e-14	6.00315e-13	-1	-1	3	36463292	36465022	+	1	1	1731	39.86	protein_coding	Lj0g3v0055949	Uncharacterized protein (Fragment)	AT3G48520	Cytochrome P450 94B3
MTR_3g101400		patatin-like phospholipase	-0.0895315	0.610506	0.651318	0	0	-1.39518	9.2488e-11	2.22328e-09	-1	-1	-1.79457	2.6168e-15	5.72397e-14	-1	-1	3	46676569	46678619	+	5	1	1602	37.39	protein_coding	Lj5g3v0001020	Patatin-like protein	AT2G26560	Patatin-like protein 2
MTR_4g105370		LRR receptor-like kinase family protein	-0.56146	1.42874e-05	2.67362e-05	0	0	0.841288	9.48534e-11	2.27777e-09	0	0	0.753718	6.65748e-09	8.63115e-08	0	0	4	43712690	43717631	+	2	1	4257	39.89	protein_coding	Lj4g3v1463040	Uncharacterized protein	AT5G56040	Leucine-rich receptor-like protein kinase family protein
MTR_7g091280		glycosyltransferase family 61 protein	-1.59797	1.48107e-24	6.15721e-24	-1	-1	-1.08044	9.72668e-11	2.33329e-09	-1	-1	-0.780141	1.89491e-06	1.76042e-05	0	0	7	36035622	36038398	+	3	1	2091	37.02	protein_coding	Lj3g3v0105870	Glycosyltransferase	AT2G41640	Glycosyltransferase family 61 protein
MTR_7g022470		four ACT domain ACT domain protein which protein	1.82932	3.70344e-75	3.86716e-74	1	1	-0.615852	9.75746e-11	2.33824e-09	0	0	-0.830309	3.73048e-18	9.58666e-17	0	0	7	7265538	7269333	+	7	1	1935	39.59	protein_coding	Lj1g3v3182290	Amino acid binding protein, putative	AT1G69040	ACT domain-containing protein ACR4
MTR_6g071340		Avr9/Cf-9 rapidly elicited protein	0.783373	1.68416e-06	3.367e-06	0	0	-1.08024	9.79576e-11	2.34499e-09	-1	-1	-1.92815	1.4049e-28	6.17542e-27	-1	-1	6	26382933	26384681	-	1	1	1749	30.87	protein_coding	Lj2g3v0636850	Uncharacterized protein
MTR_8g039560		armadillo/beta-catenin repeat protein, putative	0.289204	0.00731612	0.0106986	0	0	-0.718486	1.02115e-10	2.44197e-09	0	0	-0.655635	2.74993e-09	3.7312e-08	0	0	8	14708465	14710396	+	2	1	1549	41.77	protein_coding	Lj3g3v1907650	U-box domain-containing protein	AT1G08315	ARM repeat superfamily protein
MTR_5g011540		MATE efflux family protein	-0.704295	0.0034491	0.00524997	0	0	1.51778	1.0297e-10	2.45987e-09	1	1	1.62117	3.61554e-12	6.3209e-11	1	1	5	3353144	3354679	+	1	1	1536	42.97	protein_coding			AT4G22790	MATE efflux family protein
MTR_2g075250		LRR receptor-like kinase	-2.16898	3.39339e-79	3.72192e-78	-1	-1	-0.766891	1.03928e-10	2.4802e-09	0	0	-0.668787	1.28307e-08	1.61096e-07	0	0	2	31453842	31464894	+	23	2	6494	33.66	protein_coding	Lj3g3v1064880	Leucine-rich repeat family protein / protein kinase family protein	AT1G53430	Leucine-rich repeat transmembrane protein kinase
MTR_4g072160		SAUR-like auxin-responsive family protein	-1.99114	4.51063e-38	2.5651e-37	-1	-1	1.02898	1.04269e-10	2.48576e-09	1	1	1.1923	4.14825e-14	8.3973e-13	1	1	4	27378884	27379801	+	1	1	918	40.74	protein_coding	Lj0g3v0298969	OSJNBa0084K01.8 protein	AT1G75590	SAUR-like auxin-responsive protein family
MTR_2g013950		VQ motif protein	-0.436391	0.0154043	0.0217315	0	0	-1.33922	1.05618e-10	2.51532e-09	-1	-1	-1.85726	1.73385e-17	4.26114e-16	-1	-1	2	3839731	3840815	+	1	1	1085	36.04	protein_coding	Lj6g3v2018690	DNA-binding WRKY	AT1G28280	VQ motif-containing protein 4
MTR_3g464570		Pmr5/Cas1p GDSL/SGNH-like acyl-esterase family protein	1.22583	4.95741e-25	2.08763e-24	1	1	-0.759938	1.07252e-10	2.55159e-09	0	0	-0.811059	5.016e-12	8.67723e-11	0	0	3	25958725	25962966	+	4	2	1519	35.94	protein_coding	Lj2g3v2290610	Uncharacterized protein	AT5G58600	Protein PMR5
MTR_5g077370		zinc finger-like protein	0.0405802	0.779477	0.807687	0	0	0.924622	1.08024e-10	2.56732e-09	0	0	1.0544	1.46907e-13	2.8585e-12	1	1	5	33031895	33034672	-	1	1	2778	32.65	protein_coding	Lj2g3v2536470	Uncharacterized protein
MTR_4g051565		bHLH transcription factor-like protein	-1.61425	8.5808e-56	6.71707e-55	-1	-1	0.666987	1.09112e-10	2.59051e-09	0	0	0.736134	8.50253e-13	1.56345e-11	0	0	4	18510285	18517807	+	10	2	4650	38.28	protein_coding	Lj3g3v2948510	Uncharacterized protein
MTR_5g094390		Serine/Threonine-kinase WNK11-like protein	-1.30636	3.13051e-24	1.29005e-23	-1	-1	-0.893045	1.0973e-10	2.6025e-09	0	0	-1.4801	5.36999e-25	1.98595e-23	-1	-1	5	41244097	41246815	-	2	2	2172	34.85	protein_coding	Lj2g3v3234620	Uncharacterized protein	AT5G55560	Probable serine/threonine-protein kinase WNK11
MTR_2g045780		phosphate transporter PHO1-like protein	-7.83426	0	0	-1	-1	-2.64611	1.10238e-10	2.61188e-09	-1	-1	-2.98187	1.57474e-11	2.60878e-10	-1	-1	2	20057675	20064628	+	13	2	2926	35.1	protein_coding	Lj1g3v2979320	Uncharacterized protein	AT3G29060	Phosphate transporter PHO1 homolog 9
MTR_2g045780		phosphate transporter PHO1-like protein	-7.83426	0	0	-1	-1	-2.64611	1.10238e-10	2.61188e-09	-1	-1	-2.98187	1.57474e-11	2.60878e-10	-1	-1	2	20057675	20064628	+	13	2	2926	35.1	protein_coding	Lj1g3v2979320	Uncharacterized protein
MTR_1g015700		chalcone-flavanone isomerase family protein	2.11209	4.46894e-46	2.9567e-45	1	1	-0.912304	1.11815e-10	2.64653e-09	0	0	-1.29962	1.22993e-19	3.46137e-18	-1	-1	1	3997246	4003182	-	10	2	2058	37.8	protein_coding	Lj5g3v0411350	Uncharacterized protein
MTR_2g039220		hypothetical protein	6.22938	1.31919e-37	7.42148e-37	1	1	-1.6568	1.1234e-10	2.65623e-09	-1	-1	-0.544703	0.0160042	0.0492896	0	0	2	17176228	17178063	-	2	1	441	36.73	protein_coding
MTR_3g070400		alpha/beta hydrolase-like protein	0.430242	3.10368e-05	5.6745e-05	0	0	-0.673661	1.14708e-10	2.70943e-09	0	0	-1.28476	1.52285e-33	8.23016e-32	-1	-1	3	31570639	31573940	-	3	1	1433	33.08	protein_coding	Lj6g3v0523980	Putative uncharacterized protein Sb01g048950	AT2G40095	Alpha/beta hydrolase related protein
MTR_8g469310		peptide/nitrate transporter plant	1.45225	4.62955e-32	2.31447e-31	1	1	-0.78191	1.1587e-10	2.73408e-09	0	0	-0.694367	9.41153e-09	1.20394e-07	0	0	8	25169829	25178038	-	5	1	2067	36.77	protein_coding	Lj0g3v0275609	Proton-dependent oligopeptide transport family protein	AT1G69850	Protein NRT1/ PTR FAMILY 4.6
MTR_7g081420		subtilisin-like serine protease	1.12532	7.83915e-13	2.18774e-12	1	1	-1.02101	1.17429e-10	2.76804e-09	-1	-1	-1.79274	1.5758e-27	6.5404e-26	-1	-1	7	31060807	31066744	-	11	1	2743	39.08	protein_coding	Lj1g3v2921640	Uncharacterized protein	AT2G04160	Subtilisin-like protease SBT5.3
MTR_4g099510		glycerolipase A1	-0.15297	0.297481	0.34212	0	0	-1.04998	1.20071e-10	2.82742e-09	-1	-1	-1.94157	9.70262e-28	4.05629e-26	-1	-1	4	41313834	41315525	-	1	1	1692	41.08	protein_coding	Lj0g3v0055849	Uncharacterized protein	AT4G16820	Phospholipase A1-Ibeta2, chloroplastic
MTR_7g081815		AP2-domain DNA-binding protein	2.9498	3.8134e-165	9.45239e-164	1	1	-0.630552	1.21897e-10	2.86751e-09	0	0	-0.906836	3.293e-20	9.47537e-19	0	0	7	31414463	31416061	+	1	1	1599	35.96	protein_coding	Lj1g3v2926270	Uncharacterized protein
MTR_2g095520		myb transcription factor	-3.20203	3.92673e-79	4.30076e-78	-1	-1	1.27107	1.22561e-10	2.88018e-09	1	1	1.47116	2.67057e-14	5.47812e-13	1	1	2	40818577	40820355	-	3	1	1317	33.71	protein_coding
MTR_8g014640		stem 28 kDa glycoprotein	1.18428	8.28637e-25	3.47334e-24	1	1	-0.734165	1.25806e-10	2.95344e-09	0	0	-0.923915	7.05179e-16	1.60487e-14	0	0	8	4645528	4647075	-	3	1	1123	33.13	protein_coding	Lj3g3v2318310	Uncharacterized protein	AT4G25150	HAD superfamily, subfamily IIIB acid phosphatase
MTR_7g073230		receptor-like kinase plant-like protein	-0.335419	0.00264194	0.00406454	0	0	-0.756302	1.28019e-10	3.00234e-09	0	0	-1.47738	1.544e-33	8.28624e-32	-1	-1	7	27342329	27346664	+	4	1	3433	37.58	protein_coding	Lj1g3v2482360	Uncharacterized protein	AT3G08760	Protein kinase superfamily protein
MTR_5g009000		hexokinase	-0.622572	0.00022754	0.000387514	0	0	-1.18672	1.2986e-10	3.04241e-09	-1	-1	-1.03634	1.28888e-08	1.61649e-07	-1	-1	5	2038575	2044069	+	9	1	2177	41.3	protein_coding	Lj2g3v2089780	Uncharacterized protein	AT1G50460	Hexokinase-3
MTR_1g027690		receptor-like kinase	-2.33286	3.15635e-36	1.71831e-35	-1	-1	-1.5455	1.30301e-10	3.04965e-09	-1	-1	-1.9742	7.99876e-15	1.70756e-13	-1	-1	1	9235498	9237903	-	2	1	2185	36.11	protein_coding	Lj1g3v3974840	Putative uncharacterized protein
MTR_5g035080		Pmr5/Cas1p GDSL/SGNH-like acyl-esterase family protein	-0.994141	1.91696e-07	4.07495e-07	0	0	1.2383	1.30851e-10	3.05941e-09	1	1	1.0741	3.6431e-08	4.30255e-07	1	1	5	15260469	15263355	+	2	1	2091	34.15	protein_coding	Lj2g3v1378700	Uncharacterized protein
MTR_2g075550		hypothetical protein	-3.7931	6.79086e-142	1.3783e-140	-1	-1	-1.36348	1.3381e-10	3.12543e-09	-1	-1	-2.21562	1.64126e-20	4.83721e-19	-1	-1	2	31608041	31609483	-	2	1	820	35.49	protein_coding
MTR_7g031470		inactive LRR receptor-like kinase	2.58545	1.44814e-29	6.83969e-29	1	1	1.05779	1.35275e-10	3.15647e-09	1	1	0.83367	5.41947e-07	5.52164e-06	0	0	7	10975080	10980261	-	7	1	2713	34.87	protein_coding	Lj1g3v3834120	Uncharacterized protein	AT5G14210	Leucine-rich repeat protein kinase family protein
MTR_5g030420		basic helix loop helix (BHLH) family transcription factor	-0.107451	0.41691	0.464856	0	0	-0.918949	1.43285e-10	3.33999e-09	0	0	-0.791199	2.1361e-08	2.59446e-07	0	0	5	12868292	12871502	+	2	2	800	42.75	protein_coding
MTR_3g086540		MAPK phosphatase	-0.492112	4.08654e-06	7.96429e-06	0	0	-0.693834	1.47592e-10	3.43691e-09	0	0	-1.10564	4.72325e-24	1.66156e-22	-1	-1	3	39219595	39222423	+	2	1	1950	41.69	protein_coding	Lj6g3v0574860	Uncharacterized protein	AT3G55270	Protein-tyrosine-phosphatase MKP1
MTR_7g077350		trypsin inhibitor, putative	6.43191	2.98826e-179	8.34867e-178	1	1	-0.757683	1.4949e-10	3.47759e-09	0	0	-0.877608	1.28609e-13	2.50668e-12	0	0	7	29208659	29209783	-	1	1	1125	35.2	protein_coding
MTR_5g061410		F-box/RNI superfamily protein	6.90126	2.56658e-57	2.06733e-56	1	1	-1.1591	1.59205e-10	3.69987e-09	-1	-1	-0.417735	0.0145274	0.0456121	0	0	5	25510716	25513074	-	4	1	819	39.07	protein_coding
MTR_8g098945		WRKY family transcription factor	-3.61365	2.6854e-110	4.09861e-109	-1	-1	-1.37296	1.6163e-10	3.75246e-09	-1	-1	-1.56427	9.65156e-13	1.76909e-11	-1	-1	8	41452698	41454224	+	2	1	1218	33.33	protein_coding	Lj4g3v2990170	Uncharacterized protein
MTR_4g088900		heat shock transcription factor	-0.266658	0.263262	0.305875	0	0	-1.79269	1.63854e-10	3.80026e-09	-1	-1	-3.32538	3.04368e-23	1.01501e-21	-1	-1	4	35502243	35504138	+	2	1	826	34.99	protein_coding	Lj4g3v0451130	Uncharacterized protein
MTR_6g034060		membrane-associated kinase regulator-like protein, putative	0.668406	0.0387681	0.0518519	0	0	1.61825	1.71026e-10	3.96263e-09	1	1	1.40599	5.65032e-08	6.53924e-07	1	1	6	11436838	11438180	-	2	1	1246	33.55	protein_coding	Lj0g3v0268809	Uncharacterized protein
MTR_1g052885		calcium-binding EF-hand protein	-0.542352	0.000254865	0.000431893	0	0	-1.0315	1.73778e-10	4.02235e-09	-1	-1	-1.07252	3.11353e-11	5.02455e-10	-1	-1	1	21941333	21941903	+	1	1	571	32.75	protein_coding	Lj3g3v2888300	Uncharacterized protein	AT5G54490	Calcium-binding protein PBP1
MTR_1g084120		rab9 effector protein with kelch motif protein, putative	-0.740731	1.52634e-06	3.05918e-06	0	0	0.99012	1.74823e-10	4.04248e-09	0	0	0.938588	1.38238e-09	1.94165e-08	0	0	1	37531488	37535634	-	9	1	2499	39.34	protein_coding	Lj0g3v0120939	Conjugation with cellular fusion-related protein
MTR_2g062920		ATP-citrate synthase alpha chain protein	0.413933	0.00353733	0.00537895	0	0	-0.915964	1.75104e-10	4.04493e-09	0	0	-1.36091	6.78189e-21	2.04315e-19	-1	-1	2	26608233	26612521	-	11	2	2825	35.43	protein_coding	Lj3g3v0937850	Uncharacterized protein	AT1G60810	ATP-citrate synthase alpha chain protein 2
MTR_4g094908		WRKY family transcription factor	-1.03453	7.49387e-24	3.05217e-23	-1	-1	-0.680016	1.8625e-10	4.2981e-09	0	0	-1.0539	1.82915e-22	5.92855e-21	-1	-1	4	39254828	39256879	-	3	1	1631	37.83	protein_coding	Lj4g3v0819990	WRKY transcription factor 4	AT2G23320	Probable WRKY transcription factor 15
MTR_7g115360		hypothetical protein	-1.59897	2.54717e-38	1.45642e-37	-1	-1	-0.88689	1.86566e-10	4.30107e-09	0	0	-1.2638	9.74e-19	2.58356e-17	-1	-1	7	47665875	47666551	+	1	1	677	30.58	protein_coding
MTR_5g022310		pathogenesis-related thaumatin family protein	-3.19824	7.54609e-128	1.34368e-126	-1	-1	-1.15792	1.8887e-10	4.34985e-09	-1	-1	-1.51634	1.54236e-15	3.43562e-14	-1	-1	5	8797162	8799638	+	3	2	1761	41.51	protein_coding	Lj4g3v1047790	Thaumatin-like protein	AT4G36010	Pathogenesis-related thaumatin superfamily protein
MTR_8g051540		cysteine-rich RLK (receptor-like kinase) protein	-2.11156	2.08127e-29	9.78595e-29	-1	-1	-1.98496	1.89281e-10	4.35497e-09	-1	-1	-3.17769	2.30925e-16	5.35045e-15	-1	-1	8	19148365	19151700	-	7	1	2633	37.64	protein_coding	Lj3g3v0392830	Cysteine-rich receptor-like protein kinase
MTR_3g090860		WRKY family transcription factor	-0.197852	0.10627	0.132404	0	0	-0.824449	1.94817e-10	4.47787e-09	0	0	-1.57766	3.12788e-31	1.52928e-29	-1	-1	3	41260591	41262297	-	3	1	1471	35.83	protein_coding	Lj0g3v0298769	Uncharacterized protein
MTR_4g117040		cysteine-rich RLK (receptor-like kinase) protein	0.765956	0.000275593	0.000464835	0	0	1.16522	1.99884e-10	4.58978e-09	1	1	1.51096	2.15827e-17	5.2594e-16	1	1	4	48483066	48488071	-	7	1	2484	35.51	protein_coding	Lj1g3v0177810	Putative uncharacterized protein
MTR_7g096120		phospholipase A1	0.647859	0.0811809	0.103095	0	0	-3.72584	2.05168e-10	4.70643e-09	-1	-1	-4.64718	3.42371e-12	6.02662e-11	-1	-1	7	38545562	38548632	+	3	1	1834	38.77	protein_coding	Lj5g3v1015360	Uncharacterized protein	AT2G30550	Phospholipase A1-Igamma2, chloroplastic
MTR_1g110110		wall associated kinase-like protein	-1.67755	6.96104e-28	3.16158e-27	-1	-1	-1.17004	2.09751e-10	4.80678e-09	-1	-1	-1.02692	1.45093e-08	1.80501e-07	-1	-1	1	49665309	49668004	+	5	1	1944	41.31	protein_coding
MTR_3g067650		Serine/Threonine kinase family protein	-1.94718	4.70024e-31	2.29853e-30	-1	-1	1.114	2.20356e-10	5.04479e-09	1	1	0.891025	4.74558e-07	4.88029e-06	0	0	3	30241306	30245125	-	6	1	2281	38.71	protein_coding	Lj6g3v0435060	Uncharacterized protein	AT5G37790	Protein kinase superfamily protein
MTR_5g069180		heavy metal transport/detoxification domain protein	2.6364	4.37826e-36	2.37288e-35	1	1	0.960903	2.2521e-10	5.15081e-09	0	0	0.782957	2.83439e-07	3.00732e-06	0	0	5	29279670	29283274	+	5	1	1471	35.21	protein_coding	Lj0g3v0338379	Farnesylated protein 3	AT5G24580	Heavy metal transport/detoxification superfamily protein
MTR_1099s0010		Sec14p-like phosphatidylinositol transfer family protein	-0.72237	7.50088e-05	0.000132978	0	0	-1.32514	2.2675e-10	5.1809e-09	-1	-1	-1.66435	1.05808e-14	2.24012e-13	-1	-1	scaffold1099	237	2131	+	3	1	498	41.97	protein_coding			AT1G55840	Sec14p-like phosphatidylinositol transfer family protein
MTR_5g020800		isoflavone reductase-like protein	-2.43034	5.46402e-91	6.88282e-90	-1	-1	-0.931123	2.31416e-10	5.28227e-09	0	0	-1.11228	9.7322e-14	1.9163e-12	-1	-1	5	7965936	7967985	+	5	1	1511	36.07	protein_coding	Lj2g3v1734650	Isoflavone reductase homolog	AT1G75280	Isoflavone reductase homolog P3
MTR_3g088655		EF hand calcium-binding family protein	1.51988	2.88829e-48	2.0022e-47	1	1	-0.64074	2.33698e-10	5.3291e-09	0	0	-0.58161	6.86969e-09	8.90128e-08	0	0	3	40394232	40394711	+	1	1	480	36.25	protein_coding	Lj0g3v0214639	Uncharacterized protein
MTR_7g077110		Ripening related protein family	2.38477	0.00374493	0.00567593	0	1	1.97288	2.35732e-10	5.37018e-09	1	1	3.68723	4.22286e-40	2.88316e-38	1	1	7	29115837	29116668	+	1	1	832	37.74	protein_coding	Lj1g3v2634000	Ripening-related protein
MTR_1g014320		NADP-dependent glyceraldehyde-3-phosphate dehydrogenase	1.0202	5.08479e-09	1.1824e-08	1	1	1.01036	2.36709e-10	5.3871e-09	1	1	1.18969	5.48403e-14	1.09857e-12	1	1	1	3005984	3010195	+	9	1	1709	39.79	protein_coding	Lj5g3v0521130	Uncharacterized protein	AT2G24270	NADP-dependent glyceraldehyde-3-phosphate dehydrogenase
MTR_6g065460		Kunitz type trypsin inhibitor / Alpha-fucosidase	0.683856	0.134442	0.164678	0	0	-3.24435	2.40216e-10	5.46154e-09	-1	-1	-3.6581	4.13893e-12	7.20861e-11	-1	-1	6	24221657	24222556	-	1	2	900	35.78	protein_coding
MTR_3g071320		HXXXD-type acyl-transferase family protein	0.276176	0.148273	0.180421	0	0	1.12881	2.46112e-10	5.59009e-09	1	1	1.04004	5.83846e-09	7.62071e-08	1	1	3	31994573	31996281	+	1	1	1709	44.35	protein_coding			AT2G40230	HXXXD-type acyl-transferase family protein
MTR_6g015265		LRR receptor-like kinase family protein	-0.213487	0.0349237	0.0470631	0	0	-0.654364	2.52487e-10	5.72925e-09	0	0	-0.735709	1.11561e-12	2.03839e-11	0	0	6	4941651	4945759	+	1	1	4109	40.74	protein_coding	Lj1g3v3023720	Leucine-rich repeat receptor-like kinase	AT3G02130	LRR receptor-like serine/threonine-protein kinase RPK2
MTR_2g105340		hypothetical protein	-0.672802	0.000465003	0.000768248	0	0	1.21264	2.54014e-10	5.75824e-09	1	1	1.04337	5.50454e-08	6.37692e-07	1	1	2	45415988	45418212	+	2	1	651	40.25	protein_coding
MTR_4g069160		UPF0496 plant-like protein	2.99067	3.88273e-23	1.54539e-22	1	1	-1.47972	2.54661e-10	5.76724e-09	-1	-1	-0.0234424	0.902376	0.950743	0	0	4	25996486	25998369	-	1	1	1884	34.34	protein_coding	Lj2g3v1805140	Putative uncharacterized protein	AT4G34320	UPF0496 protein At4g34320
MTR_6g080440		glutathione S-transferase	-1.92041	4.43597e-56	3.49144e-55	-1	-1	-0.885868	2.56439e-10	5.8007e-09	0	0	-0.826793	2.38926e-09	3.26641e-08	0	0	6	30347740	30350780	-	2	1	1446	33.68	protein_coding	Lj4g3v2618270	Uncharacterized protein
MTR_5g013260		FAD/NAD(P)-binding oxidoreductase family protein	0.358847	0.112963	0.140055	0	0	-1.54386	2.56641e-10	5.8007e-09	-1	-1	-2.3157	3.48521e-19	9.49566e-18	-1	-1	5	4173830	4176602	-	7	1	1383	43.38	protein_coding	Lj2g3v1989110	Uncharacterized protein	AT2G35660	FAD/NAD(P)-binding oxidoreductase family protein
MTR_1g029690		adenine nucleotide alpha hydrolase-like domain kinase	-0.163761	0.292231	0.336686	0	0	0.963848	2.66058e-10	6.00764e-09	0	0	0.574911	0.0001989	0.00118087	0	0	1	10257112	10261697	+	10	1	3038	39.1	protein_coding	Lj1g3v0897610	Uncharacterized protein	AT1G77280	Protein kinase protein with adenine nucleotide alpha hydrolases-like domain
MTR_5g091130		eukaryotic aspartyl protease family protein	-0.681398	1.61954e-11	4.26111e-11	0	0	-0.652058	2.81792e-10	6.35672e-09	0	0	-0.977232	6.66699e-21	2.01597e-19	0	0	5	39711729	39714148	+	1	1	2420	33.31	protein_coding	Lj2g3v3085370	60S ribosomal protein L18a	AT3G59080	Eukaryotic aspartyl protease family protein
MTR_8g079360		LRR and NB-ARC domain disease resistance protein	-0.627095	2.87176e-06	5.64879e-06	0	0	-0.874596	2.99261e-10	6.74418e-09	0	0	-0.908119	5.61666e-11	8.9267e-10	0	0	8	33950455	33954004	+	5	1	2614	36.8	protein_coding	Lj0g3v0269369	Uncharacterized protein
MTR_2g030530		glycolipid transfer protein	0.0986392	0.595448	0.636548	0	0	-1.34169	3.00554e-10	6.76494e-09	-1	-1	-1.97196	5.49648e-18	1.40003e-16	-1	-1	2	11516969	11519281	+	4	1	1049	37.56	protein_coding	Lj6g3v1676440	Putative uncharacterized protein	AT2G34690	Accelerated cell death 11
MTR_4g081870		NAC transcription factor-like protein	-3.14885	5.32753e-86	6.37343e-85	-1	-1	-1.2951	3.00768e-10	6.76494e-09	-1	-1	0.12127	0.4963	0.647654	0	0	4	31871462	31873646	-	3	1	1672	33.55	protein_coding	Lj2g3v1277610	Uncharacterized protein	AT1G69490	NAC transcription factor 29
MTR_3g096050		caffeic acid O-methyltransferase	1.33066	6.87019e-23	2.712e-22	1	1	0.837484	3.19022e-10	7.16853e-09	0	0	1.15056	8.4779e-18	2.12173e-16	1	1	3	43892710	43897544	-	4	2	3924	34.25	protein_coding	Lj0g3v0200389	Uncharacterized protein	AT3G53140	O-methyltransferase family protein
MTR_3g087270		hypothetical protein	0.181599	0.0787009	0.100164	0	0	-0.655649	3.2032e-10	7.1852e-09	0	0	-0.486173	2.79416e-06	2.51289e-05	0	0	3	39560915	39561892	-	1	1	978	34.15	protein_coding	Lj0g3v0012259	Putative uncharacterized protein
MTR_4g124190		cytidine/deoxycytidylate deaminase family protein	0.466558	8.82854e-05	0.000155774	0	0	-0.76367	3.20387e-10	7.1852e-09	0	0	-0.985441	6.78285e-16	1.54672e-14	0	0	4	51282495	51285975	-	5	1	1200	37.42	protein_coding	Lj4g3v2225630		AT5G28050	Cytidine/deoxycytidylate deaminase family protein
MTR_5g007640		4-coumarate:CoA ligase-like protein	-2.56041	5.18949e-51	3.78263e-50	-1	-1	-1.10199	3.21939e-10	7.21299e-09	-1	-1	-1.61372	2.82655e-19	7.73765e-18	-1	-1	5	1444145	1450200	+	6	1	2052	39.38	protein_coding	Lj2g3v2125730		AT1G65060	4-coumarate--CoA ligase 3
MTR_7g075463		ATP-binding protein	3.45315	1.14806e-120	1.91429e-119	1	1	-0.821923	3.37714e-10	7.5591e-09	0	0	-0.331061	0.0104392	0.034843	0	0	7	28265418	28275446	+	26	3	5064	37.12	protein_coding			AT3G27730	ATP-dependent DNA helicase MER3 homolog
MTR_2g089940		wound-responsive family protein	0.532058	0.0321412	0.0435181	0	0	-2.06738	3.38678e-10	7.56614e-09	-1	-1	-1.35418	6.32412e-06	5.2935e-05	-1	-1	2	38028009	38028858	+	1	1	850	35.76	protein_coding	Lj3g3v2769310	Uncharacterized protein	AT4G10265	Wound-responsive family protein
MTR_1g067410		membrane-associated kinase regulator-like protein, putative	4.89646	2.35419e-198	7.47284e-197	1	1	-0.729873	3.38685e-10	7.56614e-09	0	0	-1.31302	6.23506e-28	2.64497e-26	-1	-1	1	29062718	29063951	+	1	1	1234	35.17	protein_coding	Lj5g3v0615200	Uncharacterized protein
MTR_5g029370		transcription factor jumonji family protein	0.0268342	0.81849	0.842551	0	0	-0.748092	3.44309e-10	7.68436e-09	0	0	-1.07433	3.73276e-19	1.01342e-17	-1	-1	5	12300622	12307715	+	12	2	3654	41.05	protein_coding	Lj2g3v1509500	Lysine-specific demethylase 5B	AT5G46910	Transcription factor jumonji (jmj) family protein / zinc finger (C5HC2 type) family protein
MTR_7g056480		leguminosin group567 LEED...PEED secreted peptide	9.53427	3.34364e-236	1.41321e-234	1	1	-0.663774	3.61696e-10	8.0646e-09	0	0	-0.200565	0.0544541	0.129111	0	0	7	20038549	20039038	+	1	1	490	31.22	protein_coding
MTR_7g113960		sugar porter (SP) family MFS transporter	-1.02634	3.99509e-11	1.03473e-10	-1	-1	-1.02342	3.64621e-10	8.12196e-09	-1	-1	-0.963729	2.8161e-09	3.81157e-08	0	0	7	47000411	47004654	-	17	2	1884	39.49	protein_coding	Lj1g3v4955160	Uncharacterized protein	AT1G54730	Sugar transporter ERD6-like 5
MTR_8g098695		transport inhibitor response 1 protein	-1.29404	1.44852e-35	7.79195e-35	-1	-1	0.671173	3.85002e-10	8.56466e-09	0	0	0.511168	1.92322e-06	1.78457e-05	0	0	8	41202322	41205889	-	3	1	2919	38.75	protein_coding	Lj4g3v0445480	Uncharacterized protein	AT3G62980	Protein TRANSPORT INHIBITOR RESPONSE 1
MTR_2g036460		receptor-like kinase	-1.3506	4.90846e-29	2.29065e-28	-1	-1	-0.847464	3.85237e-10	8.56466e-09	0	0	-1.8921	2.82222e-37	1.72754e-35	-1	-1	2	15778002	15780546	-	2	1	1886	35.9	protein_coding	Lj6g3v1371820	Cysteine-rich receptor-like protein kinase
MTR_6g061850		17.6 kDa class I heat shock protein	4.65607	1.5657e-108	2.34926e-107	1	1	0.881839	4.29916e-10	9.54878e-09	0	0	1.24145	8.93937e-19	2.3849e-17	1	1	6	24014010	24014831	-	1	1	822	39.54	protein_coding	Lj1g3v0244530	Uncharacterized protein	AT2G29500	17.6 kDa class I heat shock protein 2
MTR_6g038820		LRR receptor-like kinase	-0.477294	3.6787e-05	6.68663e-05	0	0	-0.792914	4.4142e-10	9.79485e-09	0	0	-1.38216	2.83614e-25	1.07294e-23	-1	-1	6	13942249	13943649	-	1	1	1400	35.57	protein_coding	Lj0g3v0235609	Uncharacterized protein
MTR_2g090695		transmembrane protein, putative	-1.04521	4.92577e-14	1.4451e-13	-1	-1	-0.929449	4.46476e-10	9.89752e-09	0	0	-1.61593	2.62119e-25	9.93253e-24	-1	-1	2	38851561	38852521	+	2	1	598	32.78	protein_coding	Lj2g3v0536770	Putative uncharacterized protein	AT2G20562	unknown protein; LOCATED IN: endomembrane system; BEST Arabidopsis thaliana protein match is: unknown protein (TAIR:AT2G31090.1); Has 70 Blast hits to 70 proteins in 13 species: Archae - 0; Bacteria - 0; Metazoa - 0; Fungi - 0; Plants - 70; Viruses /.../ther Eukaryotes - 0 (source: NCBI BLink).
MTR_2g439250		hypothetical protein	6.62257	5.78992e-48	3.9861e-47	1	1	-1.41037	4.50916e-10	9.98636e-09	-1	-1	-0.261278	0.190739	0.331327	0	0	2	17173382	17174443	+	2	1	156	41.67	protein_coding
MTR_1g110090		wall-associated receptor kinase galacturonan-binding protein	-1.76741	2.92592e-20	1.06233e-19	-1	-1	-1.59901	4.53495e-10	1.00338e-08	-1	-1	-1.9355	6.1192e-13	1.1379e-11	-1	-1	1	49654919	49655877	+	1	1	959	36.18	protein_coding	Lj5g3v2182400	Uncharacterized protein
MTR_2g099470		Chitinase (Class IV) / Hevein	-0.688027	4.3382e-06	8.44048e-06	0	0	-1.02231	4.59787e-10	1.01633e-08	-1	-1	-1.5607	5.22253e-20	1.49344e-18	-1	-1	2	42638323	42640316	-	2	1	1569	38.05	protein_coding	Lj3g3v3336160	Uncharacterized protein	AT3G54420	homolog of carrot EP3-3 chitinase
MTR_5g024450		LRR receptor-like kinase family protein	-2.45892	4.33791e-43	2.71363e-42	-1	-1	-1.40295	4.64202e-10	1.02511e-08	-1	-1	-2.25853	1.57746e-19	4.3859e-18	-1	-1	5	9835249	9838931	-	3	1	3463	36.41	protein_coding	Lj2g3v1550260	Kinase-like protein
MTR_8g464780		diacylglycerol kinase domain protein	-1.30217	3.86763e-30	1.85596e-29	-1	-1	-0.766005	4.7144e-10	1.0401e-08	0	0	-1.17145	1.23953e-20	3.69569e-19	-1	-1	8	22949663	22956065	-	12	1	2236	38.28	protein_coding	Lj0g3v0179029	Uncharacterized protein	AT2G20900	Diacylglycerol kinase 5
MTR_1g103550		DUF1677 family protein	-2.69115	1.3056e-37	7.34683e-37	-1	-1	1.46467	4.75422e-10	1.04788e-08	1	1	0.690197	0.00690589	0.0247657	0	0	1	46869732	46870811	+	1	1	1080	35.74	protein_coding	Lj1g3v0095360	Predicted protein	AT3G22540	Protein of unknown function (DUF1677)
MTR_3g102120		SPla/RYanodine receptor (SPRY) domain protein	-0.623554	7.65895e-08	1.66427e-07	0	0	-0.761279	4.80963e-10	1.05908e-08	0	0	-0.850878	3.44492e-12	6.05933e-11	0	0	3	47047102	47049760	+	2	1	1976	35.58	protein_coding	Lj0g3v0178359	Putative uncharacterized protein
MTR_6g038790		leucine-rich receptor-like kinase family protein, putative	-0.497607	0.000138593	0.000240457	0	0	-0.87142	4.84226e-10	1.06525e-08	0	0	-1.58767	2.44064e-27	1.00576e-25	-1	-1	6	13931499	13933379	-	1	2	1881	34.88	protein_coding	Lj0g3v0199339	Uncharacterized protein
MTR_7g090560		hypothetical protein	2.51955	1.0121e-55	7.90664e-55	1	1	0.85318	4.87378e-10	1.07116e-08	0	0	0.868559	2.1198e-10	3.23108e-09	0	0	7	35639316	35640408	+	1	1	1093	33.12	protein_coding	Lj3g3v3451360	Putative uncharacterized protein
MTR_6g086485		hypothetical protein	-0.276618	0.518165	0.56306	0	0	2.28578	4.88687e-10	1.07302e-08	1	1	4.8281	7.39635e-46	6.32169e-44	1	1	6	32537232	32537808	-	1	1	577	34.14	protein_coding	Lj2g3v0777320	Uncharacterized protein
MTR_5g081710		triose-phosphate transporter family protein	-0.596478	4.02564e-08	8.89333e-08	0	0	-0.707175	4.94765e-10	1.08471e-08	0	0	-0.994229	4.61129e-18	1.17846e-16	0	0	5	35015766	35019837	+	4	1	1605	37.94	protein_coding	Lj1g3v4139380	Uncharacterized protein	AT3G11320	Probable sugar phosphate/phosphate translocator At3g11320
MTR_4g108940		xyloglucan xylosyltransferase	0.132657	0.195492	0.232917	0	0	-0.654412	4.94953e-10	1.08471e-08	0	0	-0.657342	3.50288e-10	5.23549e-09	0	0	4	45167661	45169567	+	1	1	1907	38.91	protein_coding	Lj4g3v1658900	Putative glycosyltransferase	AT5G07720	Putative glycosyltransferase 3
MTR_6g018390		F-box SKIP23-like protein	-1.48565	0.000989717	0.00158962	-1	-1	2.634	4.96504e-10	1.08708e-08	1	1	0.526064	0.317809	0.478114	0	0	6	7040650	7043347	-	1	1	2698	36.77	protein_coding
MTR_6g059730		Kunitz type trypsin inhibitor / Alpha-fucosidase	-1.86243	1.21542e-52	9.11251e-52	-1	-1	-0.776539	5.042e-10	1.10288e-08	0	0	-1.146	1.25699e-19	3.5289e-18	-1	-1	6	20493190	20494222	+	1	1	1033	34.46	protein_coding
MTR_5g020060		plant/MUD21-2 protein	-2.30967	6.09173e-09	1.4103e-08	-1	-1	2.48226	5.15126e-10	1.12572e-08	1	1	3.20522	1.0801e-15	2.43889e-14	1	1	5	7645478	7646932	-	3	1	864	36.81	protein_coding	Lj0g3v0102419	Putative uncharacterized protein Sb01g009730	AT5G66780	unknown protein; Has 1807 Blast hits to 1807 proteins in 277 species: Archae - 0; Bacteria - 0; Metazoa - 736; Fungi - 347; Plants - 385; Viruses - 0; Other Eukaryotes - 339 (source: NCBI BLink).
MTR_7g013660		copper chaperone	-4.23268	1.51766e-60	1.28903e-59	-1	-1	1.4508	5.29135e-10	1.15524e-08	1	1	1.79981	2.03409e-14	4.21749e-13	1	1	7	3946807	3949006	-	3	1	992	35.89	protein_coding			AT3G56240	Copper transport protein CCH
MTR_7g072410		regulator of chromosome condensation (RCC1) family protein	2.6323	1.34731e-21	5.09702e-21	1	1	1.17594	5.35762e-10	1.1686e-08	1	1	2.79388	4.04579e-56	4.66823e-54	1	1	7	26888474	26894031	-	9	1	3813	39.1	protein_coding	Lj6g3v0028840	Serine/threonine protein kinase Nek9	AT3G23270	Regulator of chromosome condensation (RCC1) family with FYVE zinc finger domain
MTR_1g057290		transmembrane protein, putative	1.99225	1.96909e-35	1.05602e-34	1	1	-0.950989	5.5225e-10	1.20343e-08	0	0	-0.535327	0.000335281	0.00188346	0	0	1	25176238	25177137	-	1	1	900	35.22	protein_coding	Lj1g3v4729290	Uncharacterized protein
MTR_2g029800		peroxidase family protein	-2.27762	7.60627e-87	9.17564e-86	-1	-1	-0.697397	5.60563e-10	1.22039e-08	0	0	-0.703442	3.7575e-10	5.58711e-09	0	0	2	11135602	11138195	+	4	1	1302	39.17	protein_coding	Lj6g3v1665380	Uncharacterized protein	AT2G38380	Peroxidase 22
MTR_8g069283		transmembrane protein, putative	0.241074	0.134751	0.16502	0	0	-1.05207	5.6721e-10	1.2337e-08	-1	-1	-0.936257	2.52362e-08	3.04113e-07	0	0	8	28996145	28996955	+	1	1	811	35.51	protein_coding
MTR_7g071680		short-chain dehydrogenase/reductase	-0.0758442	0.754448	0.785314	0	0	-1.95748	5.93102e-10	1.2888e-08	-1	-1	-1.81045	7.16586e-09	9.27463e-08	-1	-1	7	26563673	26565284	+	2	1	1148	36.15	protein_coding	Lj0g3v0160209	Uncharacterized protein (Fragment)	AT3G51680	Short-chain dehydrogenase reductase 2a
MTR_3g101780		ABA response element-binding factor	-0.181627	0.238927	0.279601	0	0	0.935664	5.99724e-10	1.30196e-08	0	0	1.30457	1.50334e-18	3.96486e-17	1	1	3	46872645	46876350	+	4	1	1296	42.36	protein_coding	Lj1g3v1650270	Uncharacterized protein	AT1G45249	ABSCISIC ACID-INSENSITIVE 5-like protein 5
MTR_2g014340		ethylene response factor	-1.38938	5.18007e-30	2.47445e-29	-1	-1	-0.764196	6.02294e-10	1.30631e-08	0	0	-0.76528	5.21449e-10	7.64031e-09	0	0	2	4067342	4068415	-	1	1	1074	39.85	protein_coding	Lj6g3v2007040	Uncharacterized protein
MTR_7g106000		harpin-induced-like protein	-1.05686	6.154e-15	1.8748e-14	-1	-1	-0.915409	6.27712e-10	1.36016e-08	0	0	-1.10963	1.1386e-13	2.22863e-12	-1	-1	7	43048978	43049967	-	1	1	990	38.89	protein_coding	Lj1g3v4729290	Uncharacterized protein
MTR_3g103320		phloem A10-like protein	0.454028	0.000240466	0.000408663	0	0	-0.808499	6.36959e-10	1.3789e-08	0	0	-0.767624	3.08191e-09	4.14459e-08	0	0	3	47656882	47658609	+	1	1	1728	37.33	protein_coding	Lj1g3v1755650	Predicted protein	AT1G10150	Protein PHLOEM PROTEIN 2-LIKE A10
MTR_2g034870		hypothetical protein	1.18691	0.000135065	0.000234529	1	1	1.47354	6.56835e-10	1.4206e-08	1	1	1.4679	7.28385e-10	1.0499e-08	1	1	2	13387717	13388016	-	1	1	300	36.33	protein_coding
MTR_7g074220		hypothetical protein	4.43792	7.6897e-39	4.45085e-38	1	1	1.21626	6.58299e-10	1.42243e-08	1	1	0.585585	0.00329186	0.0133555	0	0	7	27730287	27732041	-	2	1	1062	36.72	protein_coding
MTR_2g006040		ATP phosphoribosyltransferase catalytic subunit	0.0921398	0.642195	0.681189	0	0	-1.29485	6.59088e-10	1.4228e-08	-1	-1	-1.59069	7.31549e-14	1.45159e-12	-1	-1	2	426433	429631	-	10	1	1188	42.34	protein_coding	Lj4g3v2400820	ATP phosphoribosyltransferase	AT1G09795	ATP phosphoribosyltransferase 2, chloroplastic
MTR_4g063100		myb transcription factor	-1.83528	6.89406e-71	6.77862e-70	-1	-1	0.650375	7.01033e-10	1.51194e-08	0	0	1.11637	6.23513e-27	2.51993e-25	1	1	4	23343932	23345888	-	1	5	1957	34.9	protein_coding	Lj3g3v3155140	R2r3-myb transcription factor, putative
MTR_4g063100		myb transcription factor	-1.83528	6.89406e-71	6.77862e-70	-1	-1	0.650375	7.01033e-10	1.51194e-08	0	0	1.11637	6.23513e-27	2.51993e-25	1	1	4	23343932	23345888	-	1	5	1957	34.9	protein_coding	Lj3g3v3155130	Uncharacterized protein	AT5G59780	Transcription factor MYB59
MTR_4g063100		myb transcription factor	-1.83528	6.89406e-71	6.77862e-70	-1	-1	0.650375	7.01033e-10	1.51194e-08	0	0	1.11637	6.23513e-27	2.51993e-25	1	1	4	23343932	23345888	-	1	5	1957	34.9	protein_coding	Lj3g3v3155130	Uncharacterized protein
MTR_4g063100		myb transcription factor	-1.83528	6.89406e-71	6.77862e-70	-1	-1	0.650375	7.01033e-10	1.51194e-08	0	0	1.11637	6.23513e-27	2.51993e-25	1	1	4	23343932	23345888	-	1	5	1957	34.9	protein_coding	Lj3g3v3155130	Uncharacterized protein	AT3G46130	Transcription factor MYB48
MTR_3g087510		PLAT-plant-stress protein	5.54724	2.47865e-143	5.13003e-142	1	1	1.04588	7.32711e-10	1.57878e-08	1	1	1.36671	1.24152e-15	2.78432e-14	1	1	3	39666854	39668097	-	2	1	1029	40.14	protein_coding	Lj4g3v2821260	Predicted protein (Fragment)	AT2G22170	Lipase/lipooxygenase, PLAT/LH2 family protein
MTR_3g051770		calmodulin-domain kinase CDPK protein	-1.20264	4.62838e-27	2.06116e-26	-1	-1	-0.709941	7.38325e-10	1.5894e-08	0	0	-1.0243	1.36943e-18	3.62413e-17	-1	-1	3	20500557	20506458	+	8	1	2495	34.67	protein_coding	Lj2g3v3164080	Uncharacterized protein	AT3G20410	Calcium-dependent protein kinase 9
MTR_7g056450		S-locus lectin kinase family protein	-2.75191	8.12743e-79	8.87213e-78	-1	-1	-1.14089	7.40172e-10	1.59189e-08	-1	-1	-2.09249	7.84835e-24	2.71539e-22	-1	-1	7	20004468	20007929	-	7	2	2779	35.05	protein_coding	Lj6g3v2128980	Predicted protein	AT1G11330	G-type lectin S-receptor-like serine/threonine-protein kinase At1g11330
MTR_7g056450		S-locus lectin kinase family protein	-2.75191	8.12743e-79	8.87213e-78	-1	-1	-1.14089	7.40172e-10	1.59189e-08	-1	-1	-2.09249	7.84835e-24	2.71539e-22	-1	-1	7	20004468	20007929	-	7	2	2779	35.05	protein_coding	Lj1g3v2611530	Uncharacterized protein	AT1G11330	G-type lectin S-receptor-like serine/threonine-protein kinase At1g11330
MTR_2g071790		hypothetical protein	-0.951318	1.98393e-10	4.96887e-10	0	0	0.928295	7.5565e-10	1.62109e-08	0	0	0.69679	3.91579e-06	3.41127e-05	0	0	2	29992570	29993598	-	1	1	1029	33.62	protein_coding
MTR_8g026960		homeobox associated leucine zipper protein	-0.313592	0.0205064	0.0284733	0	0	-0.887905	7.55734e-10	1.62109e-08	0	0	0.0102165	0.940832	0.974925	0	0	8	9378853	9379840	+	2	1	726	35.12	protein_coding	Lj0g3v0072079	Uncharacterized protein	AT2G46680	Homeobox-leucine zipper protein ATHB-7
MTR_8g432450		BON1-associated-like protein	-0.00110121	0.996282	0.996656	0	0	-2.09003	7.55859e-10	1.62109e-08	-1	-1	-1.52052	1.87809e-06	1.7462e-05	-1	-1	8	12266816	12267747	+	1	1	932	35.41	protein_coding
MTR_6g045097		Kunitz type trypsin inhibitor / Alpha-fucosidase	3.08109	9.07734e-18	3.05762e-17	1	1	-1.58915	7.63691e-10	1.63637e-08	-1	-1	-2.74542	2.4263e-18	6.30538e-17	-1	-1	6	15984600	15985432	-	1	1	833	38.06	protein_coding
MTR_7g066410		DUF674 family protein	-2.14617	7.90429e-52	5.84826e-51	-1	-1	0.919268	7.68465e-10	1.64507e-08	0	0	0.691734	4.4423e-06	3.82661e-05	0	0	7	24165062	24168647	+	4	1	2037	38	protein_coding	Lj0g3v0136099	Putative uncharacterized protein
MTR_5g010580		hypothetical protein	6.00086	1.30789e-179	3.66288e-178	1	1	-0.863858	7.88573e-10	1.68655e-08	0	0	-0.952221	1.27099e-11	2.12386e-10	0	0	5	2862513	2863165	-	1	1	653	33.23	protein_coding	Lj2g3v2017510	Putative uncharacterized protein
MTR_2g081500		S-locus lectin kinase family protein	-1.96821	1.46955e-50	1.06343e-49	-1	-1	-0.942398	8.00579e-10	1.71064e-08	0	0	-1.13621	2.87041e-13	5.46989e-12	-1	-1	2	34204476	34209068	+	7	1	2918	35.61	protein_coding	Lj3g3v0697000	Serine/threonine protein kinase
MTR_5g036410		matrix metalloproteinase	-0.739933	1.63635e-05	3.04902e-05	0	0	-1.1828	8.11757e-10	1.73292e-08	-1	-1	-1.78078	1.71594e-18	4.49986e-17	-1	-1	5	15863815	15865380	-	1	1	1566	38.95	protein_coding	Lj0g3v0194779	Uncharacterized protein	AT1G70170	matrix metalloproteinase
MTR_4g065970		Nodule Cysteine-Rich (NCR) secreted peptide	5.61817	5.93413e-28	2.69943e-27	1	1	-1.76069	8.17947e-10	1.74453e-08	-1	-1	-0.633868	0.00932428	0.0317323	0	0	4	24842653	24842915	+	2	1	177	35.03	protein_coding
MTR_1g094830		zinc finger, C3HC4 type (RING finger) protein	-1.97687	3.94541e-67	3.71171e-66	-1	-1	-0.759903	8.23631e-10	1.75503e-08	0	0	-0.691428	1.70515e-08	2.09978e-07	0	0	1	42650747	42655415	+	2	2	3602	39.7	protein_coding	Lj0g3v0288799	Inter-alpha-trypsin inhibitor heavy chain H3	AT2G38970	Zinc finger (C3HC4-type RING finger) family protein
MTR_1g015770		S-adenosyl-L-methionine-dependent methyltransferase	-0.200885	0.278701	0.322434	0	0	-1.24579	8.3027e-10	1.76754e-08	-1	-1	-0.502478	0.00922792	0.0314942	0	0	1	4031843	4039454	+	12	1	1997	38.06	protein_coding	Lj5g3v0409310	Uncharacterized protein	AT2G26200	S-adenosyl-L-methionine-dependent methyltransferases superfamily protein
MTR_1g074190		RING-H2 finger protein ATL16, putative	0.370393	0.0242303	0.0333191	0	0	-1.0765	8.72158e-10	1.855e-08	-1	-1	-2.19577	9.67835e-30	4.44915e-28	-1	-1	1	32964538	32966192	-	1	1	1655	34.14	protein_coding	Lj5g3v1146300	Uncharacterized protein	AT1G04360	RING-H2 finger protein ATL1
MTR_6g016470		calcium-transporting ATPase	-1.11703	0.000129112	0.000224565	-1	-1	-2.3558	8.9211e-10	1.89569e-08	-1	-1	-0.448383	0.160407	0.291175	0	0	6	6184404	6187753	-	3	1	3130	36.96	protein_coding	Lj1g3v4447120	Uncharacterized protein	AT3G22910	Putative calcium-transporting ATPase 13, plasma membrane-type
MTR_1g027640		wall-associated receptor kinase-like protein	-3.32134	2.25847e-130	4.1562e-129	-1	-1	-0.957166	8.95519e-10	1.90119e-08	0	0	-1.43925	1.11251e-18	2.94758e-17	-1	-1	1	9199322	9203571	-	3	1	2535	35.46	protein_coding	Lj1g3v3767170	Uncharacterized protein
MTR_7g115220		Chitinase / Hevein / PR-4 / Wheatwin2	-0.946674	9.34271e-18	3.14609e-17	0	0	-0.701624	8.99252e-10	1.90736e-08	0	0	-0.491984	1.36296e-05	0.000106188	0	0	7	47582960	47584201	+	2	1	1105	37.47	protein_coding	Lj1g3v4994140	Uncharacterized protein	AT3G04720	Hevein-like preproprotein
MTR_2g022490		extracellular dermal glycoprotein	-5.59354	6.14156e-168	1.56606e-166	-1	-1	-2.57206	9.46618e-10	2.00598e-08	-1	-1	-2.72639	2.04054e-10	3.11852e-09	-1	-1	2	7773555	7775469	-	1	1	1915	33.99	protein_coding	Lj6g3v1880250	Uncharacterized protein
MTR_4g012490		hypothetical protein	2.62245	1.40422e-46	9.3711e-46	1	1	-1.00506	1.04145e-09	2.20491e-08	-1	-1	-1.55915	1.37567e-19	3.84803e-18	-1	-1	4	3256511	3257067	-	1	1	557	31.96	protein_coding	Lj3g3v2296610	Putative uncharacterized protein
MTR_2g090295		E3 ubiquitin-protein ligase RMA1H1-like protein	1.55766	8.80701e-35	4.6476e-34	1	1	-0.754481	1.12291e-09	2.37519e-08	0	0	-0.152256	0.211453	0.357409	0	0	2	38393419	38396296	-	1	1	2878	33.98	protein_coding	Lj3g3v2809090	Uncharacterized protein
MTR_1g054990		hypothetical protein	-1.48457	1.23991e-42	7.70626e-42	-1	-1	-0.725601	1.13938e-09	2.40783e-08	0	0	-0.594593	4.04734e-07	4.20912e-06	0	0	1	24174417	24175921	+	1	1	1505	36.41	protein_coding	Lj0g3v0007899	Uncharacterized protein
MTR_4g104410		transducin/WD40 repeat protein	4.97873	5.87456e-51	4.27792e-50	1	1	1.29698	1.15473e-09	2.43804e-08	1	1	1.10762	1.91247e-07	2.08082e-06	1	1	4	43205970	43207166	+	2	1	1104	43.93	protein_coding	Lj4g3v1410010	Putative uncharacterized protein	AT1G24530	Transducin/WD40 repeat-like superfamily protein
MTR_5g022560		papain family cysteine protease	8.72055	6.63217e-67	6.20643e-66	1	1	1.55854	1.17721e-09	2.48322e-08	1	1	3.74495	1.84012e-41	1.33957e-39	1	1	5	8898326	8899733	+	2	1	1313	39.07	protein_coding	Lj3g3v1642060	Cysteine proteinase	AT5G45890	Senescence-specific cysteine protease SAG12
MTR_6g088770		LRR receptor-like kinase family protein	1.64553	3.89918e-10	9.6412e-10	1	1	-1.66948	1.20782e-09	2.54546e-08	-1	-1	-4.91099	8.7279e-33	4.5672e-31	-1	-1	6	33894734	33897901	-	5	1	2607	35.37	protein_coding	Lj2g3v0854120	Uncharacterized protein
MTR_5g065130		cysteine-rich receptor-kinase-like protein	-0.332058	0.12555	0.154458	0	0	-1.75116	1.22915e-09	2.58806e-08	-1	-1	-2.14511	4.28511e-12	7.44635e-11	-1	-1	5	27367690	27371987	-	7	1	2108	37.14	protein_coding	Lj2g3v2173040	Cysteine-rich receptor-like protein kinase
MTR_8g098320		DNA-damage-repair/toleration protein DRT102	-0.338841	0.0257021	0.0352067	0	0	-0.991881	1.26312e-09	2.65715e-08	0	0	-1.04635	1.46067e-10	2.2547e-09	-1	-1	8	40933473	40934184	-	2	1	630	47.14	protein_coding	Lj1g3v4957830	Uracil phosphoribosyltransferase	AT3G04880	DNA-damage-repair/toleration protein DRT102
MTR_7g085180		Nod factor-binding lectin-nucleotide phosphohydrolase	-1.1773	6.23288e-07	1.28185e-06	-1	-1	-1.65025	1.34484e-09	2.82648e-08	-1	-1	-3.09877	1.86357e-22	6.03163e-21	-1	-1	7	32932071	32936484	+	9	1	1526	38.53	protein_coding	Lj1g3v3948070		AT5G18280	apyrase 2
MTR_6g045077		albumin-2 protein	-1.55619	1.38163e-09	3.31295e-09	-1	-1	-2.2689	1.36961e-09	2.87593e-08	-1	-1	-4.57341	3.83888e-19	1.04101e-17	-1	-1	6	15964147	15965214	+	1	1	1068	34.08	protein_coding
MTR_7g112550		F-box protein PP2-A13	-3.74558	2.05529e-128	3.69679e-127	-1	-1	-1.40897	1.37455e-09	2.88367e-08	-1	-1	-0.426969	0.0365937	0.0945763	0	0	7	46287574	46290080	+	3	1	1397	36.65	protein_coding	Lj0g3v0322949	Uncharacterized protein
MTR_4g009920		glycerol kinase-like protein	-1.29932	5.04178e-30	2.40988e-29	-1	-1	-0.735771	1.38061e-09	2.89376e-08	0	0	-0.369914	0.00182733	0.0081433	0	0	4	2119444	2124072	+	5	2	2147	38.94	protein_coding	Lj3g3v2174780	Glycerol kinase	AT1G80460	Glycerol kinase
MTR_8g102100		zinc finger CCCH domain protein	-0.189924	0.117725	0.145522	0	0	-0.752108	1.39004e-09	2.91089e-08	0	0	-0.318059	0.00943406	0.032035	0	0	8	42925060	42927168	-	1	1	2109	40.87	protein_coding	Lj4g3v3030590	Putative uncharacterized protein	AT4G29190	Zinc finger CCCH domain-containing protein 49
MTR_1g041085		3-ketoacyl-CoA synthase-like protein	0.408	0.0411441	0.0547916	0	0	1.17241	1.4061e-09	2.94185e-08	1	1	0.977027	4.48019e-07	4.62178e-06	0	0	1	15236288	15240103	+	2	1	2087	35.03	protein_coding	Lj0g3v0065089	3-ketoacyl-CoA synthase	AT1G04220	3-ketoacyl-CoA synthase 17
MTR_5g098960		UDP-glucosyltransferase family protein	-0.111951	0.773225	0.802108	0	0	-3.99823	1.42567e-09	2.98009e-08	-1	-1	-3.60942	8.07655e-09	1.0395e-07	-1	-1	5	43324497	43327556	-	2	1	1460	38.08	protein_coding	Lj2g3v3341900	Cytokinin-O-glucosyltransferase	AT3G22250	UDP-glycosyltransferase 82A1
MTR_1g029750		transmembrane amino acid transporter family protein	1.57388	4.49967e-32	2.25052e-31	1	1	-0.78989	1.46571e-09	3.06102e-08	0	0	-1.45505	1.55769e-27	6.47689e-26	-1	-1	1	10297868	10300593	-	4	1	2201	37.62	protein_coding	Lj1g3v0874320	Amino acid permease AAP4	AT5G09220	Amino acid permease 2
MTR_1g021925		phospholipid/glycerol acyltransferase family protein	-0.899066	1.76352e-16	5.68073e-16	0	0	-0.728076	1.47014e-09	3.06749e-08	0	0	-0.53162	6.50555e-06	5.43747e-05	0	0	1	6671115	6675091	+	3	1	2995	34.36	protein_coding	Lj5g3v0085070	Uncharacterized protein	AT1G75020	Probable 1-acyl-sn-glycerol-3-phosphate acyltransferase 4
MTR_1g103680		cytochrome P450 family protein	-1.61882	2.33751e-10	5.83543e-10	-1	-1	-2.84788	1.51044e-09	3.14873e-08	-1	-1	-3.08773	1.00689e-09	1.43078e-08	-1	-1	1	46933000	46934958	+	2	1	1828	38.95	protein_coding	Lj0g3v0208479	Uncharacterized protein
MTR_7g090500		plant calmodulin-binding-like protein	-1.04228	4.30851e-23	1.71367e-22	-1	-1	-0.657447	1.51971e-09	3.1652e-08	0	0	-0.865134	2.35662e-15	5.17941e-14	0	0	7	35615402	35620398	+	2	1	4669	37.67	protein_coding
MTR_8g085900		calmodulin-binding family protein	-1.93718	5.40763e-34	2.81633e-33	-1	-1	-1.24975	1.53838e-09	3.20118e-08	-1	-1	-1.99978	1.40524e-18	3.71039e-17	-1	-1	8	35620952	35624640	-	7	1	3077	36.04	protein_coding	Lj4g3v2604140	Uncharacterized protein	AT3G13600	calmodulin-binding family protein
MTR_4g064997		DUF3527 domain protein	-1.22875	1.00909e-25	4.34212e-25	-1	-1	-0.808334	1.56098e-09	3.24528e-08	0	0	-1.06283	6.07981e-15	1.30637e-13	-1	-1	4	24325618	24330191	+	2	1	4474	38.04	protein_coding	Lj3g3v3236670	Uncharacterized protein
MTR_4g082350		transmembrane protein, putative	0.518621	6.27868e-06	1.20594e-05	0	0	-0.714815	1.57226e-09	3.2658e-08	0	0	-0.866625	3.18618e-13	6.04666e-12	0	0	4	32075769	32077565	-	1	1	1797	36.23	protein_coding	Lj4g3v0684090	Putative uncharacterized protein	AT1G26650	unknown protein; BEST Arabidopsis thaliana protein match is: unknown protein (TAIR:AT1G69430.1); Has 205 Blast hits to 204 proteins in 17 species: Archae - 0; Bacteria - 0; Metazoa - 0; Fungi - 0; Plants - 205; Viruses - 0; Other Eukaryotes - 0 (sou /.../CBI BLink).
MTR_3g058610		naringenin 3-dioxygenase (flavanone-3-hydroxylase)	5.00369	6.29383e-104	9.08334e-103	1	1	-1.00878	1.58068e-09	3.28034e-08	-1	-1	-0.601694	0.000227118	0.00133025	0	0	3	23307135	23311370	-	3	1	1318	39.68	protein_coding	Lj4g3v1037630	F3H	AT3G51240	Naringenin,2-oxoglutarate 3-dioxygenase
MTR_5g019050		LysM-domain receptor-like kinase	-1.86054	1.35276e-47	9.2442e-47	-1	-1	0.821038	1.58643e-09	3.28931e-08	0	0	0.71497	1.56995e-07	1.72934e-06	0	0	5	7174826	7177177	-	1	1	2352	34.31	protein_coding	Lj2g3v1828320	LysM type receptor kinase
MTR_3g077000		C2 and GRAM domain plant-like protein	4.71812	1.80998e-167	4.5699e-166	1	1	0.670366	1.59616e-09	3.30652e-08	0	0	1.20435	3.5873e-28	1.54448e-26	1	1	3	34568407	34574135	-	9	1	3318	37.79	protein_coding	Lj6g3v1708400	Uncharacterized protein	AT5G50170	C2 and GRAM domain-containing protein At5g50170
MTR_4g007300		chaperone DnaJ domain protein	-0.303729	0.0052664	0.00783425	0	0	-0.660855	1.68689e-09	3.49134e-08	0	0	-0.0423668	0.697032	0.809327	0	0	4	1079863	1081590	-	3	1	1134	32.36	protein_coding	Lj3g3v2064840	Putative DnaJ protein (Fragment)	AT1G80920	Chaperone protein dnaJ 8, chloroplastic
MTR_8g042670		subtilisin-like serine protease	-0.699567	4.67161e-09	1.08808e-08	0	0	-0.779027	1.69898e-09	3.5132e-08	0	0	-1.18345	3.92457e-19	1.063e-17	-1	-1	8	16457961	16465046	+	11	2	3357	36.37	protein_coding
MTR_8g042670		subtilisin-like serine protease	-0.699567	4.67161e-09	1.08808e-08	0	0	-0.779027	1.69898e-09	3.5132e-08	0	0	-1.18345	3.92457e-19	1.063e-17	-1	-1	8	16457961	16465046	+	11	2	3357	36.37	protein_coding	Lj0g3v0207979	Uncharacterized protein
MTR_5g083690		early response-like dehydration-protein	-0.244184	0.0382452	0.0511999	0	0	-0.714498	1.72379e-09	3.56132e-08	0	0	-0.29539	0.012276	0.0398091	0	0	5	36105513	36106632	+	2	1	979	38.3	protein_coding
MTR_5g006780		12-oxophytodienoate reductase-like protein	-0.738805	0.000190864	0.000327235	0	0	-1.35393	1.7428e-09	3.59737e-08	-1	-1	-1.36719	1.16148e-09	1.64338e-08	-1	-1	5	1064591	1066375	+	4	1	1354	40.99	protein_coding	Lj1g3v0115340	Uncharacterized protein	AT1G76690	12-oxophytodienoate reductase 2
MTR_8g008820		receptor-like kinase plant	-0.514488	0.00271266	0.00416861	0	0	-1.12686	1.74566e-09	3.60005e-08	-1	-1	-1.43831	5.09007e-14	1.02231e-12	-1	-1	8	1899290	1903705	+	4	1	2266	36.36	protein_coding	Lj1g3v3559210	Uncharacterized protein	AT5G47070	Probable receptor-like protein kinase At5g47070
MTR_7g085310		thioredoxin-like protein 1-1	0.540328	4.69665e-06	9.11485e-06	0	0	-0.713611	1.77735e-09	3.66213e-08	0	0	-0.386329	0.00104216	0.00503347	0	0	7	33022331	33024962	+	3	2	2074	36.69	protein_coding	Lj0g3v0112529	Uncharacterized protein	AT1G08570	Thioredoxin-like 1-1, chloroplastic
MTR_0246s0020		basic helix loop helix (bHLH) DNA-binding family protein	1.7367	9.91425e-33	5.03613e-32	1	1	-0.844593	1.88809e-09	3.88684e-08	0	0	-1.64772	2.54191e-28	1.10263e-26	-1	-1	scaffold0246	3127	5996	-	4	2	1867	36.53	protein_coding	Lj0g3v0151119	Uncharacterized protein
MTR_1g025420		pathogenesis-related thaumatin family protein	-1.55412	4.99752e-13	1.40558e-12	-1	-1	-1.35317	1.90335e-09	3.91476e-08	-1	-1	-2.01551	5.51971e-18	1.40439e-16	-1	-1	1	8118419	8120647	+	2	2	2128	39.33	protein_coding	Lj1g3v2184220	Uncharacterized protein (Fragment)	AT1G20030	Pathogenesis-related thaumatin superfamily protein
MTR_1g025420		pathogenesis-related thaumatin family protein	-1.55412	4.99752e-13	1.40558e-12	-1	-1	-1.35317	1.90335e-09	3.91476e-08	-1	-1	-2.01551	5.51971e-18	1.40439e-16	-1	-1	1	8118419	8120647	+	2	2	2128	39.33	protein_coding	Lj1g3v2184220	Uncharacterized protein (Fragment)	AT1G75800	Pathogenesis-related thaumatin superfamily protein
MTR_5g029890		SNARE associated family protein	1.72861	3.45555e-59	2.86848e-58	1	1	-0.616509	1.91485e-09	3.93457e-08	0	0	-0.352485	0.000518439	0.00274656	0	0	5	12568208	12571694	+	4	1	1528	38.87	protein_coding	Lj2g3v1485060	Uncharacterized protein	AT4G17790	SNARE associated Golgi protein family
MTR_7g081380		subtilisin-like serine protease	-0.145271	0.369231	0.416866	0	0	-1.10671	1.91639e-09	3.93457e-08	-1	-1	-1.45027	2.64481e-14	5.43009e-13	-1	-1	7	31048538	31055136	-	12	1	2617	38.52	protein_coding	Lj1g3v2921640	Uncharacterized protein	AT5G59810	Subtilisin-like protease SBT5.4
MTR_6g004880		raffinose synthase or seed inhibition protein	-2.9757	6.48667e-69	6.24241e-68	-1	-1	1.12192	1.93425e-09	3.9677e-08	1	1	1.27132	5.26059e-12	9.07315e-11	1	1	6	485489	490474	+	4	1	2845	39.09	protein_coding	Lj2g3v0932880	Raffionse synthase 3	AT5G40390	Probable galactinol--sucrose galactosyltransferase 5
MTR_4g077777		hypothetical protein	-1.69604	2.83863e-22	1.09672e-21	-1	-1	-1.33371	1.97742e-09	4.05265e-08	-1	-1	-2.03222	4.9709e-17	1.18751e-15	-1	-1	4	29830703	29831531	+	1	1	829	35.83	protein_coding			AT1G49000	unknown protein; FUNCTIONS IN: molecular_function unknown; INVOLVED IN: biological_process unknown; LOCATED IN: chloroplast; EXPRESSED IN: stem; BEST Arabidopsis thaliana protein match is: unknown protein (TAIR:AT3G18560.1); Has 105 Blast hits to 10 /.../eins in 13 species: Archae - 0; Bacteria - 0; Metazoa - 0; Fungi - 0; Plants - 105; Viruses - 0; Other Eukaryotes - 0 (source: NCBI BLink).
MTR_8g079482		carboxy-terminal region remorin	1.27419	7.01792e-23	2.76889e-22	1	1	-0.768874	2.01242e-09	4.12072e-08	0	0	-1.30539	2.83069e-23	9.49476e-22	-1	-1	8	34063857	34067628	+	4	2	3080	37.69	protein_coding	Lj4g3v2500600	Predicted protein	AT1G30320	Remorin family protein
MTR_8g067590		hydroxyproline-rich glycoprotein family protein, putative	-3.90418	6.063e-110	9.22928e-109	-1	-1	1.10424	2.02453e-09	4.14184e-08	1	1	1.74335	1.5448e-22	5.04235e-21	1	1	8	28232438	28233675	+	2	1	1012	36.76	protein_coding	Lj0g3v0070319	Predicted protein	AT5G65660	Uncharacterized protein At5g65660
MTR_4g085720		plant U-box protein	0.462384	0.000865746	0.00139732	0	0	-0.872743	2.06202e-09	4.21481e-08	0	0	-1.27204	1.67511e-17	4.12116e-16	-1	-1	4	33512769	33514484	-	1	1	1716	43.36	protein_coding	Lj4g3v0620070	Uncharacterized protein	AT1G49780	U-box domain-containing protein 26
MTR_6g033100		magnesium transporter NIPA protein	0.177605	0.104511	0.130452	0	0	-0.671014	2.06634e-09	4.21991e-08	0	0	-1.21854	1.39864e-26	5.51735e-25	-1	-1	6	10416947	10424341	-	13	1	2544	34	protein_coding	Lj0g3v0355599	Uncharacterized protein	AT3G26670	Probable magnesium transporter NIPA8
MTR_3g030620		F-box associated protein	-2.59915	2.72935e-11	7.11455e-11	-1	-1	2.44671	2.09433e-09	4.27329e-08	1	1	2.23966	8.25604e-08	9.36699e-07	1	1	3	9704168	9705620	+	1	1	1453	34.48	protein_coding
MTR_2g026180		RNA-binding (RRM/RBD/RNP motif) family protein	-1.50658	5.09578e-43	3.18428e-42	-1	-1	-0.665639	2.13261e-09	4.34754e-08	0	0	-0.553375	5.48615e-07	5.57972e-06	0	0	2	9461307	9465359	-	2	2	3535	34.65	protein_coding	Lj6g3v1752990	RNA-binding protein, putative
MTR_2g026180		RNA-binding (RRM/RBD/RNP motif) family protein	-1.50658	5.09578e-43	3.18428e-42	-1	-1	-0.665639	2.13261e-09	4.34754e-08	0	0	-0.553375	5.48615e-07	5.57972e-06	0	0	2	9461307	9465359	-	2	2	3535	34.65	protein_coding	Lj6g3v1752990	RNA-binding protein, putative	AT3G07810	RNA-binding (RRM/RBD/RNP motifs) family protein
MTR_7g067940		DUF247 domain protein	-2.71615	4.30028e-35	2.28553e-34	-1	-1	-2.67325	2.22929e-09	4.54064e-08	-1	-1	-2.84329	2.63545e-09	3.58387e-08	-1	-1	7	24826194	24829021	-	1	1	2828	35.18	protein_coding
MTR_8g040490		sulfotransferase	-2.56349	9.42183e-29	4.36777e-28	-1	-1	-3.16987	2.26123e-09	4.60161e-08	-1	-1	-2.45952	8.70869e-07	8.57748e-06	-1	-1	8	15066311	15067933	+	2	1	1170	35.98	protein_coding	Lj0g3v0147799
MTR_3g108320		potassium channel KAT3 protein	-5.42828	9.10791e-276	4.98065e-274	-1	-1	1.03333	2.30366e-09	4.68384e-08	1	1	1.66927	2.51734e-24	9.02061e-23	1	1	3	50042439	50049464	-	14	3	1960	40.46	protein_coding	Lj1g3v1932790	Potassium channel	AT4G32650	Potassium channel KAT3
MTR_7g082920		transmembrane protein, putative	-2.38704	3.03354e-32	1.52317e-31	-1	-1	-1.36449	2.3409e-09	4.75537e-08	-1	-1	-1.54665	2.36503e-11	3.85164e-10	-1	-1	7	31817583	31818754	-	2	1	1020	32.25	protein_coding	Lj1g3v3244590	Predicted protein
MTR_7g068450		GDSL-like lipase/acylhydrolase	-0.299548	0.074095	0.0947098	0	0	-1.01716	2.34629e-09	4.76212e-08	-1	-1	-1.66037	1.04186e-21	3.28907e-20	-1	-1	7	25057600	25061002	-	6	1	1358	35.64	protein_coding	Lj1g3v2325600	Uncharacterized protein	AT3G11210	GDSL esterase/lipase CPRD49
MTR_3g436390		flavonoid hydroxylase	0.251266	0.10622	0.132349	0	0	0.888895	2.35307e-09	4.77168e-08	0	0	0.707253	2.27374e-06	2.07816e-05	0	0	3	12221643	12226531	-	2	1	1912	36.66	protein_coding	Lj0g3v0262779	Flavonoid 3' 5'-hydroxylase
MTR_5g056140		S1/P1 nuclease family protein	0.412032	0.0366854	0.0492747	0	0	-1.29876	2.35859e-09	4.77868e-08	-1	-1	-2.07955	7.96304e-19	2.13182e-17	-1	-1	5	23133791	23136250	-	9	1	1302	38.48	protein_coding	Lj2g3v1130620	Nuclease S1	AT1G68290	Endonuclease 2
MTR_2g019370		plant gibberellin 2-oxidase	-0.89495	4.91977e-05	8.85044e-05	0	0	-2.0589	2.42058e-09	4.89998e-08	-1	-1	-1.98999	5.59213e-09	7.31988e-08	-1	-1	2	6312834	6315290	-	3	1	1387	36.41	protein_coding	Lj6g3v1945170	Uncharacterized protein	AT1G30040	Gibberellin 2-beta-dioxygenase 2
MTR_5g085330		1-aminocyclopropane-1-carboxylate oxidase	0.948459	1.89714e-14	5.66516e-14	0	0	-0.741243	2.50115e-09	5.05864e-08	0	0	-1.23891	1.22984e-22	4.02566e-21	-1	-1	5	36870742	36872929	-	4	1	1340	37.16	protein_coding	Lj2g3v2879460	Uncharacterized protein	AT1G05010	1-aminocyclopropane-1-carboxylate oxidase 4
MTR_8g104520		receptor-like kinase	0.544755	2.18785e-07	4.63373e-07	0	0	-0.637273	2.52571e-09	5.10383e-08	0	0	-0.823812	1.62601e-14	3.39578e-13	0	0	8	44032465	44036466	+	3	1	2382	35.81	protein_coding	Lj4g3v3099610	Uncharacterized protein
MTR_3g072110		transmembrane amino acid transporter family protein	-2.33534	7.70475e-96	1.0173e-94	-1	-1	-0.712007	2.56521e-09	5.17911e-08	0	0	-0.305754	0.00858176	0.0296558	0	0	3	32394627	32397406	+	5	1	1942	39.03	protein_coding	Lj0g3v0363929	Uncharacterized protein	AT3G56200	Transmembrane amino acid transporter family protein
MTR_8g027430		transmembrane protein, putative	6.30479	7.39992e-152	1.63728e-150	1	1	0.662402	2.59655e-09	5.2378e-08	0	0	0.790381	8.40336e-13	1.54768e-11	0	0	8	9713276	9715847	+	3	1	2047	35.37	protein_coding	Lj3g3v2476560	At2g46550-like protein (Fragment)
MTR_1g015750		heterotrimeric GTP-binding protein alpha subunit, putative	0.186898	0.216754	0.255702	0	0	-0.930565	2.5996e-09	5.23939e-08	0	0	-1.49656	8.18719e-21	2.4569e-19	-1	-1	1	4018548	4026561	-	13	3	3428	34.33	protein_coding	Lj5g3v0433470		AT2G26300	Guanine nucleotide-binding protein alpha-1 subunit
MTR_1g015750		heterotrimeric GTP-binding protein alpha subunit, putative	0.186898	0.216754	0.255702	0	0	-0.930565	2.5996e-09	5.23939e-08	0	0	-1.49656	8.18719e-21	2.4569e-19	-1	-1	1	4018548	4026561	-	13	3	3428	34.33	protein_coding	Lj5g3v0410330	Uncharacterized protein	AT2G26300	Guanine nucleotide-binding protein alpha-1 subunit
MTR_6g060230		LRR receptor-like kinase	1.28394	2.33025e-25	9.91429e-25	1	1	0.686012	2.61362e-09	5.26305e-08	0	0	0.277018	0.0168174	0.0513965	0	0	6	20704655	20709413	+	4	1	2500	37.84	protein_coding	Lj0g3v0086719	Uncharacterized protein	AT5G51560	Leucine-rich repeat protein kinase family protein
MTR_1g021845		LysM-domain receptor-like kinase	2.29498	2.21272e-41	1.34376e-40	1	1	-0.934473	2.62691e-09	5.2852e-08	0	0	-1.10141	4.09188e-12	7.13205e-11	-1	-1	1	6622354	6624391	-	1	1	2038	39.01	protein_coding	Lj0g3v0145339	Uncharacterized protein
MTR_5g097300		hypothetical protein	-1.30214	5.05851e-06	9.78994e-06	-1	-1	1.68921	2.79809e-09	5.62469e-08	1	1	1.58073	3.85862e-08	4.54545e-07	1	1	5	42616002	42616980	+	1	1	979	33.3	protein_coding	Lj2g3v3337610	Putative uncharacterized protein
MTR_7g094100		LRR receptor-like Serine/Threonine-kinase RKF3, putative	0.0240165	0.854859	0.874449	0	0	-0.803088	2.90104e-09	5.82658e-08	0	0	-1.19787	2.33317e-18	6.0702e-17	-1	-1	7	37454509	37457884	+	1	2	3376	37.86	protein_coding	Lj5g3v1693600	Uncharacterized protein	AT2G48010	Probable LRR receptor-like serine/threonine-protein kinase RKF3
MTR_3g102390		carbohydrate esterase plant-like protein	0.449899	0.178063	0.213762	0	0	-2.25139	3.19517e-09	6.41173e-08	-1	-1	-4.75591	5.21495e-22	1.66683e-20	-1	-1	3	47181005	47183141	-	3	1	733	43.93	protein_coding	Lj0g3v0303529	Probable acetyl xylan esterase AxeA	AT3G53010	Domain of unknown function (DUF303)
MTR_2g023010		hypothetical protein	0.164011	0.413064	0.461142	0	0	-1.24519	3.28159e-09	6.57943e-08	-1	-1	0.155164	0.43833	0.596846	0	0	2	8021820	8022964	-	1	1	1145	34.41	protein_coding	Lj6g3v1877740	Putative uncharacterized protein
MTR_7g103380		F-box protein PP2-A13	0.00373838	0.97113	0.975569	0	0	-0.640251	3.28509e-09	6.58073e-08	0	0	-0.604239	1.7984e-08	2.20402e-07	0	0	7	41817317	41820285	-	3	1	1322	41.75	protein_coding	Lj1g3v4693070	Uncharacterized protein	AT3G53000	F-box protein PP2-A15
MTR_4g081950		expansin-A1-like protein	-5.28268	4.13994e-226	1.62755e-224	-1	-1	1.12833	3.31718e-09	6.63926e-08	1	1	0.128869	0.54087	0.685994	0	0	4	31830763	31833405	-	5	1	1364	39.15	protein_coding	Lj1g3v0514350	Uncharacterized protein	AT1G69530	Expansin-A1
MTR_3g074830		phosphate-responsive 1 family protein	-0.586042	1.36068e-07	2.91419e-07	0	0	-0.66412	3.3459e-09	6.69093e-08	0	0	0.0419682	0.705669	0.81546	0	0	3	33810738	33811775	+	1	1	1038	38.25	protein_coding	Lj6g3v2204840	Uncharacterized protein	AT4G08950	Protein EXORDIUM
MTR_4g012460		hypothetical protein	2.13561	7.18398e-24	2.92802e-23	1	1	-1.20024	3.3545e-09	6.70233e-08	-1	-1	-2.07138	4.5033e-21	1.38195e-19	-1	-1	4	3295638	3296070	-	1	1	433	34.64	protein_coding	Lj3g3v2296610	Putative uncharacterized protein
MTR_5g038940		zinc finger, C3HC4 type (RING finger) protein	2.59467	6.23241e-13	1.74588e-12	1	1	-1.9823	3.55659e-09	7.09996e-08	-1	-1	-4.36734	2.9105e-21	8.97936e-20	-1	-1	5	17157154	17157615	+	1	1	462	34.63	protein_coding	Lj2g3v1193160	Uncharacterized protein
MTR_4g052840		late embryogenesis abundant hydroxyproline-rich glycoprotein	-0.165949	0.390058	0.437937	0	0	-1.49824	3.58286e-09	7.1462e-08	-1	-1	-2.11965	4.89405e-14	9.84656e-13	-1	-1	4	19170880	19172997	+	2	1	1278	38.58	protein_coding			AT3G44380	Late embryogenesis abundant (LEA) hydroxyproline-rich glycoprotein family
MTR_1g017920		hypothetical protein	7.67702	4.67692e-103	6.67467e-102	1	1	-0.944771	3.63544e-09	7.24483e-08	0	0	-0.712029	6.05812e-06	5.09116e-05	0	0	1	5111821	5113230	-	1	1	1410	36.17	protein_coding	Lj0g3v0191599		AT1G27461	unknown protein; Has 30201 Blast hits to 17322 proteins in 780 species: Archae - 12; Bacteria - 1396; Metazoa - 17338; Fungi - 3422; Plants - 5037; Viruses - 0; Other Eukaryotes - 2996 (source: NCBI BLink).
MTR_1g108640		DUF4228 domain protein	-1.30769	3.66422e-20	1.32559e-19	-1	-1	-0.849029	3.71437e-09	7.39005e-08	0	0	-1.12088	1.04769e-14	2.22017e-13	-1	-1	1	49095491	49096797	-	1	1	1307	33.97	protein_coding	Lj5g3v2167320	Predicted protein (Fragment)
MTR_8g018650		seed linoleate 9S-lipoxygenase	-4.84808	1.18684e-172	3.14812e-171	-1	-1	-2.0521	3.71472e-09	7.39005e-08	-1	-1	-2.8656	1.26223e-12	2.30083e-11	-1	-1	8	6408474	6412307	-	9	1	2741	39.84	protein_coding	Lj3g3v2661200	Lipoxygenase
MTR_3g011910		cysteine-rich receptor-kinase-like protein	-2.78935	1.78644e-57	1.44449e-56	-1	-1	-1.35816	3.77046e-09	7.49449e-08	-1	-1	-1.92742	8.67116e-15	1.84428e-13	-1	-1	3	3098938	3104276	+	7	2	2446	35.94	protein_coding	Lj0g3v0351749	Uncharacterized protein
MTR_3g109160		SAUR-like auxin-responsive family protein	3.86754	5.40669e-212	1.89333e-210	1	1	0.617076	3.78528e-09	7.51747e-08	0	0	0.411524	8.28499e-05	0.000540091	0	0	3	50470766	50471611	+	1	1	846	34.52	protein_coding	Lj0g3v0077489		AT4G31320	SAUR-like auxin-responsive protein family
MTR_3g010770		pectinesterase/pectinesterase inhibitor	-0.21001	0.344031	0.390902	0	0	-1.45854	3.82874e-09	7.59723e-08	-1	-1	-1.50503	1.29309e-09	1.82066e-08	-1	-1	3	2571521	2576859	+	3	1	2069	35.81	protein_coding	Lj3g3v0797440	Pectinesterase	AT3G10720	Probable pectinesterase/pectinesterase inhibitor 25
MTR_5g047260		four ACT domain ACT domain protein which protein	1.6957	1.32512e-58	1.09019e-57	1	1	-0.597834	3.95879e-09	7.84854e-08	0	0	-0.580297	9.93677e-09	1.26831e-07	0	0	5	20700706	20704665	-	6	3	2734	34.56	protein_coding	Lj2g3v1225620	Uncharacterized protein	AT1G69040	ACT domain-containing protein ACR4
MTR_7g092700		PRA1 family protein	-0.693317	4.37926e-07	9.10452e-07	0	0	-0.868187	3.9658e-09	7.8557e-08	0	0	-1.36726	2.21035e-19	6.11609e-18	-1	-1	7	36770328	36771788	+	1	1	1461	34.91	protein_coding	Lj1g3v2908520	Putative uncharacterized protein
MTR_5g055000		peptide/nitrate transporter	5.08961	6.2067e-227	2.45681e-225	1	1	-0.675636	3.99346e-09	7.9037e-08	0	0	-1.16443	2.31932e-23	7.84794e-22	-1	-1	5	22654985	22661493	+	4	1	2157	39.04	protein_coding	Lj2g3v1155500	Peptide transporter PTR	AT1G68570	Protein NRT1/ PTR FAMILY 3.1
MTR_1g116650		sugar porter (SP) family MFS transporter	-2.15463	5.35335e-82	6.06179e-81	-1	-1	-0.751546	4.01229e-09	7.93416e-08	0	0	-0.130591	0.281146	0.437817	0	0	1	52766765	52769937	-	7	1	1605	42.55	protein_coding	Lj0g3v0299079	Myo-inositol transporter	AT2G43330	Inositol transporter 1
MTR_7g024890		calcium-binding EF-hand protein	1.30798	1.85284e-07	3.94265e-07	1	1	-1.5837	4.02473e-09	7.95195e-08	-1	-1	-2.34309	2.42947e-15	5.3243e-14	-1	-1	7	8236498	8237131	-	1	1	634	35.17	protein_coding	Lj1g3v3221300	Predicted protein
MTR_5g038280		homeobox leucine zipper family protein	-2.12706	5.80147e-63	5.14529e-62	-1	-1	0.802621	4.13235e-09	8.15758e-08	0	0	0.811126	2.26979e-09	3.10861e-08	0	0	5	16761810	16764339	-	3	1	1736	36.64	protein_coding	Lj2g3v1349130	Homeodomain leucine zipper protein HDZ2
MTR_3g010110		transducin/WD40 repeat protein	-1.27913	3.69512e-12	1.00097e-11	-1	-1	1.10343	4.39891e-09	8.67638e-08	1	1	0.571531	0.00305541	0.0125462	0	0	3	2300946	2304865	-	9	1	1653	37.63	protein_coding	Lj3g3v1933130	WD-repeat protein-like protein	AT3G13340	Transducin/WD40 repeat-like superfamily protein
MTR_5g010930		dehydration-responsive element-binding protein	-0.918556	7.78263e-07	1.59163e-06	0	0	-1.34263	4.47803e-09	8.82489e-08	-1	-1	-0.995938	6.09755e-06	5.1187e-05	0	0	5	3030189	3031254	+	1	1	1066	37.62	protein_coding	Lj0g3v0357169	CBF3 protein	AT1G12610	Dehydration-responsive element-binding protein 1F
MTR_1g098460		AP2 domain class transcription factor	-3.24333	1.20913e-166	3.02309e-165	-1	-1	-0.826834	4.62271e-09	9.10223e-08	0	0	-0.198248	0.134559	0.256921	0	0	1	44330832	44333991	-	2	1	2130	37.61	protein_coding	Lj5g3v1937400	Uncharacterized protein (Fragment)
MTR_2g089865		wound-responsive family protein	1.34525	3.07448e-26	1.33867e-25	1	1	-0.733481	4.66582e-09	9.1793e-08	0	0	-0.196396	0.109139	0.219563	0	0	2	38003407	38005328	+	4	1	912	41.45	protein_coding
MTR_1g016120		ZIP zinc/iron transport family protein	1.19171	2.20888e-14	6.57226e-14	1	1	-0.923245	4.81746e-09	9.46955e-08	0	0	1.04846	2.02843e-13	3.91716e-12	1	1	1	4222777	4228819	+	2	1	1550	39.87	protein_coding	Lj5g3v0404890	Metal transport protein	AT1G10970	zinc transporter 4 precursor
MTR_7g109460		RING/FYVE/PHD zinc finger protein	-2.79208	1.064e-79	1.17539e-78	-1	-1	-1.1796	4.98699e-09	9.79444e-08	-1	-1	-0.360289	0.0483063	0.11774	0	0	7	44756309	44758632	+	6	2	675	39.7	protein_coding	Lj1g3v4862890	Uncharacterized protein	AT1G02610	RING/FYVE/PHD zinc finger superfamily protein
MTR_6g071040		hypothetical protein	-1.87846	2.8636e-14	8.48526e-14	-1	-1	-1.59436	5.45157e-09	1.06978e-07	-1	-1	-1.88423	1.44709e-11	2.40767e-10	-1	-1	6	26233845	26234408	+	2	1	294	39.46	protein_coding	Lj2g3v0659280	Putative uncharacterized protein	AT1G67920	unknown protein; BEST Arabidopsis thaliana protein match is: unknown protein (TAIR:AT1G24600.1); Has 22 Blast hits to 22 proteins in 5 species: Archae - 0; Bacteria - 0; Metazoa - 0; Fungi - 0; Plants - 22; Viruses - 0; Other Eukaryotes - 0 (source: /.../BLink).
MTR_7g101120		peptide upstream ORF protein	-0.879266	1.25162e-09	3.00935e-09	0	0	0.863973	5.54885e-09	1.08794e-07	0	0	0.807999	4.75979e-08	5.55036e-07	0	0	7	40805462	40805617	+	1	1	156	39.74	protein_coding	Lj0g3v0212789	Putative uncharacterized protein	AT5G03190	conserved peptide upstream open reading frame 47
MTR_1g110550		transmembrane protein, putative	-1.79023	8.41038e-23	3.30923e-22	-1	-1	-1.59213	5.55955e-09	1.08911e-07	-1	-1	-1.21284	3.13235e-06	2.78543e-05	-1	-1	1	49876509	49877667	+	1	1	1159	37.7	protein_coding
MTR_8g098275		bHLH transcription factor	-0.412888	0.0159865	0.0225047	0	0	-1.07353	5.6393e-09	1.1038e-07	-1	-1	-1.73965	1.55046e-19	4.31605e-18	-1	-1	8	41000355	41004842	+	5	3	3855	34.35	protein_coding	Lj4g3v2963430	BHLH transcription factor
MTR_3g092490		RNA-binding (RRM/RBD/RNP motif) family protein	-2.99111	4.7307e-84	5.50532e-83	-1	-1	-1.22361	5.65727e-09	1.10581e-07	-1	-1	-0.93981	3.4321e-06	3.02878e-05	0	0	3	42251169	42253164	+	3	3	1767	33.5	protein_coding	Lj1g3v1062540	Uncharacterized protein	AT2G46780	RNA-binding (RRM/RBD/RNP motifs) family protein
MTR_3g092490		RNA-binding (RRM/RBD/RNP motif) family protein	-2.99111	4.7307e-84	5.50532e-83	-1	-1	-1.22361	5.65727e-09	1.10581e-07	-1	-1	-0.93981	3.4321e-06	3.02878e-05	0	0	3	42251169	42253164	+	3	3	1767	33.5	protein_coding	Lj1g3v1062540	Uncharacterized protein
MTR_1g105615		cysteine-rich receptor-kinase-like protein	-1.88787	1.67752e-37	9.40987e-37	-1	-1	0.888693	5.65913e-09	1.10581e-07	0	0	1.27222	2.19144e-17	5.3346e-16	1	1	1	47604247	47607685	+	5	1	1765	37.56	protein_coding	Lj3g3v1541200	Uncharacterized protein
MTR_2g089120		sesquiterpene synthase	-5.23771	2.08038e-194	6.43552e-193	-1	-1	-1.79364	5.85445e-09	1.143e-07	-1	-1	-1.50032	5.97336e-07	6.03799e-06	-1	-1	2	37615391	37620144	+	7	1	2005	36.11	protein_coding	Lj0g3v0315869	Myrcene synthase
MTR_3g465510		transmembrane amino acid transporter family protein	0.295879	0.115008	0.142392	0	0	-1.28295	5.86602e-09	1.1443e-07	-1	-1	-1.14091	1.31208e-07	1.45501e-06	-1	-1	3	26507442	26512610	-	3	1	1405	36.73	protein_coding	Lj0g3v0233549	Uncharacterized protein	AT3G28960	Transmembrane amino acid transporter family protein
MTR_2g014170		Dof-type zinc finger DNA-binding family protein	0.0629415	0.712343	0.746333	0	0	0.945858	5.97459e-09	1.16449e-07	0	0	0.963635	2.45436e-09	3.35143e-08	0	0	2	3944814	3946421	-	2	1	1394	35.44	protein_coding
MTR_7g023590		polygalacturonase-inhibiting protein, putative	-2.02801	2.83795e-15	8.76607e-15	-1	-1	-2.40099	6.10412e-09	1.18873e-07	-1	-1	-1.26391	0.000512482	0.00271874	-1	-1	7	7698930	7700335	-	1	1	1406	40.11	protein_coding
MTR_3g101410		patatin-like phospholipase	0.487822	0.176876	0.212471	0	0	-2.44175	6.19147e-09	1.20473e-07	-1	-1	-3.57765	8.78152e-14	1.73651e-12	-1	-1	3	46680629	46682576	+	5	1	1535	37.46	protein_coding	Lj5g3v0001020	Patatin-like protein	AT2G26560	Patatin-like protein 2
MTR_7g021850		aldo/keto reductase family oxidoreductase	-4.46166	3.38855e-57	2.72275e-56	-1	-1	2.18184	6.38862e-09	1.24204e-07	1	1	2.01341	1.74748e-07	1.91485e-06	1	1	7	6967443	6970309	-	5	1	1500	38.73	protein_coding	Lj1g3v4958890	Uncharacterized protein	AT1G60710	Probable aldo-keto reductase 4
MTR_5g020760		isoflavone reductase-like protein	-1.46494	6.00547e-29	2.79581e-28	-1	-1	-0.788023	6.56415e-09	1.27509e-07	0	0	-0.745559	3.31823e-08	3.94106e-07	0	0	5	7953059	7955273	+	4	2	1896	34.28	protein_coding	Lj2g3v1734650	Isoflavone reductase homolog	AT1G75280	Isoflavone reductase homolog P3
MTR_5g020760		isoflavone reductase-like protein	-1.46494	6.00547e-29	2.79581e-28	-1	-1	-0.788023	6.56415e-09	1.27509e-07	0	0	-0.745559	3.31823e-08	3.94106e-07	0	0	5	7953059	7955273	+	4	2	1896	34.28	protein_coding	Lj2g3v1734650	Isoflavone reductase homolog	AT1G75290	NAD(P)-binding Rossmann-fold superfamily protein
MTR_7g028050		four ACT domain ACT domain protein which protein	-1.86507	5.55198e-54	4.23407e-53	-1	-1	0.737271	6.76966e-09	1.31391e-07	0	0	0.861257	7.27206e-12	1.24217e-10	0	0	7	9421870	9427034	-	7	2	2370	38.06	protein_coding	Lj1g3v3847460	Uncharacterized protein	AT3G01990	ACT domain-containing protein ACR6
MTR_2g019640		cytochrome P450 family monooxygenase	-1.02194	6.84479e-15	2.08277e-14	-1	-1	-0.8036	6.93368e-09	1.34366e-07	0	0	-1.31947	1.7398e-20	5.11458e-19	-1	-1	2	6454155	6456401	-	1	1	2247	42.63	protein_coding	Lj6g3v1932820	Cytochrome P450 sterol C-22 desaturase, putative	AT2G34500	Cytochrome P450 710A1
MTR_4g057270		transcription factor	-2.10285	7.3116e-23	2.88279e-22	-1	-1	1.31558	6.9346e-09	1.34366e-07	1	1	1.00495	1.50403e-05	0.000115965	1	1	4	20950145	20952448	-	4	1	1489	35.46	protein_coding	Lj3g3v1113460	Uncharacterized protein	AT2G28160	Transcription factor FER-LIKE IRON DEFICIENCY-INDUCED TRANSCRIPTION FACTOR
MTR_4g063710		heat shock cognate 70 kDa protein	1.93977	5.21424e-35	2.76428e-34	1	1	0.877052	7.28596e-09	1.41055e-07	0	0	1.41551	2.46604e-20	7.15833e-19	1	1	4	23586134	23589238	+	2	1	2448	41.46	protein_coding	Lj3g3v3188570	Uncharacterized protein	AT3G12580	Probable mediator of RNA polymerase II transcription subunit 37c
MTR_4g092530		LRR receptor-like kinase family protein, putative	4.58062	3.58822e-194	1.10851e-192	1	1	-0.678109	7.50235e-09	1.45123e-07	0	0	-1.06874	2.67174e-19	7.33996e-18	-1	-1	4	36675890	36677921	-	2	1	1912	38.08	protein_coding
MTR_4g102660		dehydration-responsive element-binding protein	-0.0955398	0.578142	0.620433	0	0	-1.15165	7.5929e-09	1.46752e-07	-1	-1	-1.11836	1.69306e-08	2.086e-07	-1	-1	4	42553246	42554433	-	1	1	1188	39.9	protein_coding	Lj4g3v1334860	Dehydration-responsive element-binding protein 1F	AT5G51990	Dehydration-responsive element-binding protein 1D
MTR_5g032070		hypothetical protein	0.737813	5.25689e-10	1.29029e-09	0	0	0.648977	7.60017e-09	1.46769e-07	0	0	0.668239	2.17336e-09	2.98896e-08	0	0	5	13754796	13757920	-	2	1	1901	34.51	protein_coding	Lj2g3v1455010	Uncharacterized protein
MTR_4g006970		CBL-interacting kinase	-0.435265	2.23701e-05	4.12855e-05	0	0	-0.611529	7.64485e-09	1.47509e-07	0	0	-0.906561	1.87878e-17	4.59772e-16	0	0	4	879328	882035	-	1	1	2708	34.6	protein_coding	Lj3g3v2118210	Ser/Thr protein kinase (Fragment)	AT5G25110	CBL-interacting serine/threonine-protein kinase 25
MTR_3g462330		RNA-binding (RRM/RBD/RNP motif) family protein	0.977234	1.48282e-17	4.96289e-17	0	0	0.63926	8.00551e-09	1.54338e-07	0	0	0.823141	9.08451e-14	1.79489e-12	0	0	3	24877263	24880115	+	7	1	1448	43.16	protein_coding			AT1G07350	Serine/arginine-rich splicing factor SR45a
MTR_6g017225		Kunitz type trypsin inhibitor / Alpha-fucosidase	1.54771	1.62155e-30	7.83021e-30	1	1	0.711877	8.03026e-09	1.54686e-07	0	0	0.890588	3.78864e-13	7.16057e-12	0	0	6	6868228	6869867	-	3	1	1229	39.63	protein_coding
MTR_5g034980		nodulin MtN21/EamA-like transporter family protein	-0.908182	2.81385e-12	7.66287e-12	0	0	0.766668	8.23761e-09	1.58548e-07	0	0	0.569106	2.09533e-05	0.000156746	0	0	5	15207974	15211991	+	6	2	1970	36.29	protein_coding	Lj2g3v1378790
MTR_4g014280		disease resistance protein (TIR-NBS-LRR class), putative	4.6876	1.60471e-75	1.68633e-74	1	1	-1.21995	8.4525e-09	1.62549e-07	-1	-1	-2.16959	6.20092e-23	2.05012e-21	-1	-1	4	3984248	3991478	-	7	1	3789	35.76	protein_coding	Lj0g3v0213739	Tir-nbs-lrr resistance protein
MTR_8g011710		disease resistance protein (TIR-NBS-LRR class)	-2.69733	5.22261e-80	5.79155e-79	-1	-1	0.804961	8.53178e-09	1.63937e-07	0	0	0.991211	1.0854e-12	1.98634e-11	0	0	8	3309299	3320423	+	5	2	6257	36.71	protein_coding	Lj3g3v1844260	Uncharacterized protein
MTR_8g011710		disease resistance protein (TIR-NBS-LRR class)	-2.69733	5.22261e-80	5.79155e-79	-1	-1	0.804961	8.53178e-09	1.63937e-07	0	0	0.991211	1.0854e-12	1.98634e-11	0	0	8	3309299	3320423	+	5	2	6257	36.71	protein_coding	Lj3g3v0740480	TMV resistance protein N
MTR_4g131390		temperature-induced lipocalin	-0.127003	0.472539	0.519226	0	0	0.987541	8.56827e-09	1.64501e-07	0	0	1.24966	1.15741e-13	2.26161e-12	1	1	4	54816204	54818093	-	2	1	1056	37.22	protein_coding	Lj0g3v0105139	Uncharacterized protein	AT5G58070	temperature-induced lipocalin
MTR_4g130540		heat shock 70 kDa protein	0.98527	9.0971e-06	1.73041e-05	0	0	1.15382	8.61336e-09	1.65229e-07	1	1	2.10031	7.32845e-27	2.9412e-25	1	1	4	54395000	54397596	-	1	1	2597	39.7	protein_coding	Lj4g3v2000880	Uncharacterized protein	AT1G16030	Heat shock 70 kDa protein 5
MTR_3g463530		actin filament bundling protein P-115-ABP	-2.40714	1.26e-83	1.45823e-82	-1	-1	-0.739766	8.77011e-09	1.68096e-07	0	0	-1.14813	1.68036e-18	4.41658e-17	-1	-1	3	25453386	25461095	+	18	3	5322	35.23	protein_coding			AT2G29890	Villin-1
MTR_7g118230		RNA recognition motif	1.57001	7.08578e-12	1.89323e-11	1	1	-1.35662	8.8184e-09	1.68882e-07	-1	-1	-0.670542	0.00214116	0.00931602	0	0	7	49069532	49073325	+	11	1	1038	44.22	protein_coding	Lj1g3v5060590	Uncharacterized protein
MTR_1g019940		patatin-like phospholipase	-1.19309	2.91057e-18	9.95366e-18	-1	-1	-0.806973	8.84389e-09	1.69229e-07	0	0	-0.958261	9.38868e-12	1.58611e-10	0	0	1	6088051	6092381	-	7	3	1903	36.26	protein_coding	Lj5g3v0001020	Patatin-like protein	AT2G26560	Patatin-like protein 2
MTR_8g089650		transducin/WD40 repeat protein	-1.94124	3.32513e-25	1.40719e-24	-1	-1	-1.34509	8.90501e-09	1.70258e-07	-1	-1	-1.9602	6.93109e-15	1.48651e-13	-1	-1	8	37302350	37304422	+	1	1	2073	40.86	protein_coding	Lj4g3v2717130	Putative uncharacterized protein F11C1_230	AT1G24530	Transducin/WD40 repeat-like superfamily protein
MTR_4g116200		SAM domain protein	-0.0485131	0.821577	0.845275	0	0	1.15184	9.11878e-09	1.742e-07	1	1	0.733967	0.000440582	0.00239006	0	0	4	48069710	48070498	+	1	1	789	37.77	protein_coding	Lj4g3v1968810	Putative uncharacterized protein Sb10g025360
MTR_4g094548		stress up-regulated Nod 19 protein	-2.46019	4.85135e-57	3.88326e-56	-1	-1	-1.01989	9.6104e-09	1.8344e-07	-1	-1	-1.40215	2.38722e-14	4.92753e-13	-1	-1	4	38212479	38215776	-	3	1	2468	36.63	protein_coding	Lj4g3v0286110	Uncharacterized protein	AT5G61820	FUNCTIONS IN: molecular_function unknown; INVOLVED IN: biological_process unknown; LOCATED IN: vacuole; EXPRESSED IN: 24 plant structures; EXPRESSED DURING: 15 growth stages; CONTAINS InterPro DOMAIN/s: Stress up-regulated Nod 19 (InterPro:IPR011692 /.../ 30201 Blast hits to 17322 proteins in 780 species: Archae - 12; Bacteria - 1396; Metazoa - 17338; Fungi - 3422; Plants - 5037; Viruses - 0; Oth…
MTR_8g100100		ADP-ribosylation factor GTPase-activating protein AGD10	3.53941	1.71928e-125	2.99666e-124	1	1	0.660274	9.66097e-09	1.84253e-07	0	0	0.31376	0.00664894	0.0240084	0	0	8	40197657	40206083	+	20	2	2910	40.34	protein_coding	Lj1g3v3137870	Uncharacterized protein	AT5G13300	ADP-ribosylation factor GTPase-activating protein AGD3
MTR_7g058760		DUF3685 family protein	1.05415	1.22139e-14	3.67819e-14	1	1	-0.787329	1.00043e-08	1.90644e-07	0	0	-0.752032	3.46936e-08	4.11209e-07	0	0	7	21166212	21175492	-	8	2	2355	38.13	protein_coding	Lj1g3v3508280	Uncharacterized protein
MTR_7g079080		1-aminocyclopropane-1-carboxylate synthase	-1.36302	1.31608e-14	3.95973e-14	-1	-1	-1.19913	1.00249e-08	1.90879e-07	-1	-1	-1.39708	5.55853e-11	8.84041e-10	-1	-1	7	29963156	29966691	-	2	2	2122	33.03	protein_coding	Lj1g3v2766570		AT3G61510	1-aminocyclopropane-1-carboxylate synthase-like protein 1
MTR_1g026410		multi-copper oxidase-like protein	-1.69496	2.09474e-38	1.2007e-37	-1	-1	-0.862909	1.02838e-08	1.95647e-07	0	0	-0.831493	2.68524e-08	3.22075e-07	0	0	1	8569956	8573184	-	6	1	2161	40.81	protein_coding	Lj5g3v0266920	Uncharacterized protein	AT1G76160	SKU5 similar 5
MTR_7g108480		potassium transporter-like protein	0.141072	0.694128	0.729502	0	0	-3.62801	1.05099e-08	1.99783e-07	-1	-1	-3.05856	4.40605e-07	4.5514e-06	-1	-1	7	44177452	44183205	-	8	1	2364	38.66	protein_coding	Lj4g3v2641090	Potassium transporter	AT4G13420	Potassium transporter 5
MTR_8g099655		DUF4228 domain protein	3.52304	2.36618e-39	1.38344e-38	1	1	1.18872	1.07916e-08	2.04969e-07	1	1	0.784205	0.000163781	0.000993839	0	0	8	42154609	42155630	-	1	1	1022	38.55	protein_coding
MTR_6g055030		zinc finger, C3HC4 type (RING finger) protein	1.53348	4.3221e-17	1.42223e-16	1	1	-1.03066	1.08963e-08	2.06788e-07	-1	-1	-0.382654	0.0300405	0.0812142	0	0	6	19683174	19684828	-	1	2	1655	35.59	protein_coding
MTR_6g055030		zinc finger, C3HC4 type (RING finger) protein	1.53348	4.3221e-17	1.42223e-16	1	1	-1.03066	1.08963e-08	2.06788e-07	-1	-1	-0.382654	0.0300405	0.0812142	0	0	6	19683174	19684828	-	1	2	1655	35.59	protein_coding	Lj2g3v0276790	RING-H2 finger protein ATL3B
MTR_2g083910		DUF1685 family protein	-2.68304	1.16188e-68	1.11302e-67	-1	-1	-1.20584	1.10749e-08	2.10004e-07	-1	-1	-2.14494	3.67223e-19	9.98164e-18	-1	-1	2	35218811	35220688	+	2	2	1204	35.13	protein_coding	Lj0g3v0097879	Putative uncharacterized protein
MTR_3g104710		protein phosphatase 2C family protein	-0.287465	0.00619139	0.00914072	0	0	0.601296	1.12175e-08	2.12534e-07	0	0	0.675208	1.19794e-10	1.86161e-09	0	0	3	48269729	48274062	+	4	1	3141	37.19	protein_coding	Lj1g3v1787570	Uncharacterized protein
MTR_3g090150		serine carboxypeptidase-like protein	0.0411356	0.888248	0.904195	0	0	-2.34631	1.16431e-08	2.20416e-07	-1	-1	-4.37553	1.16323e-14	2.45599e-13	-1	-1	3	40971575	40975544	+	10	1	1465	38.5	protein_coding			AT5G42240	Serine carboxypeptidase-like 42
MTR_4g089060		epoxide hydrolase-like protein	-0.706259	7.57241e-10	1.84101e-09	0	0	0.661442	1.18989e-08	2.25075e-07	0	0	0.803604	3.07182e-12	5.41546e-11	0	0	4	35679478	35682058	+	4	3	1813	38.83	protein_coding	Lj4g3v0450560	Uncharacterized protein
MTR_2g073640		LRR receptor-like kinase	-1.71575	9.21826e-15	2.79027e-14	-1	-1	-1.95533	1.19097e-08	2.25095e-07	-1	-1	-1.38983	1.29543e-05	0.000101406	-1	-1	2	31241382	31248943	-	24	1	3097	39.36	protein_coding	Lj2g3v3121060	Rfls6 protein	AT3G14840	Probable leucine-rich repeat receptor-like serine/threonine-protein kinase At3g14840
MTR_5g022880		eukaryotic aspartyl protease family protein	-1.78835	1.51716e-60	1.28903e-59	-1	-1	-0.640984	1.21526e-08	2.29496e-07	0	0	-0.911535	8.96395e-16	2.03403e-14	0	0	5	9061259	9067631	-	10	1	2178	37.1	protein_coding	Lj2g3v1670800	Uncharacterized protein	AT2G17760	Eukaryotic aspartyl protease family protein
MTR_7g077160		Bowman birk trypsin inhibitor	-4.20362	1.24264e-238	5.34012e-237	-1	-1	0.739873	1.26127e-08	2.3799e-07	0	0	1.29848	1.07376e-24	3.90837e-23	1	1	7	29141407	29142414	-	1	1	1008	33.53	protein_coding	Lj0g3v0112839	Serine proteinase inhibitor
MTR_2g016760		DUF1685 family protein	-1.52648	2.68482e-20	9.76018e-20	-1	-1	-1.13202	1.29296e-08	2.43772e-07	-1	-1	-1.126	1.47999e-08	1.83919e-07	-1	-1	2	5182271	5183911	-	3	1	1170	37.52	protein_coding	Lj4g3v2606080	Predicted protein
MTR_5g034230		DUF1645 family protein	-1.57304	2.62536e-47	1.78402e-46	-1	-1	-0.691861	1.32151e-08	2.48951e-07	0	0	-1.39176	2.56167e-27	1.05376e-25	-1	-1	5	14812020	14813139	+	1	1	1120	37.14	protein_coding	Lj0g3v0127139	Uncharacterized protein
MTR_8g468210		homeobox leucine zipper ATHB-like protein	-2.08282	3.78748e-49	2.65988e-48	-1	-1	0.838759	1.32409e-08	2.49234e-07	0	0	0.424779	0.00463898	0.017733	0	0	8	24690698	24693282	-	3	1	1549	33.96	protein_coding	Lj2g3v1327450	Uncharacterized protein	AT1G69780	Homeobox-leucine zipper protein ATHB-13
MTR_8g432390		BON1-associated-like protein	-2.61445	3.80658e-68	3.62993e-67	-1	-1	-1.11105	1.3277e-08	2.49709e-07	-1	-1	-1.8537	6.37076e-18	1.61204e-16	-1	-1	8	12238494	12239491	+	1	1	998	34.57	protein_coding	Lj0g3v0213289	Uncharacterized protein
MTR_1g114640		GRAM domain protein/ABA-responsive-like protein	1.71583	5.60105e-42	3.43856e-41	1	1	-0.685399	1.35167e-08	2.5401e-07	0	0	-0.806593	2.60069e-11	4.22352e-10	0	0	1	51753109	51754431	-	3	2	1039	34.36	protein_coding	Lj5g3v2259700	Uncharacterized protein	AT5G23370	Putative GEM-like protein 8
MTR_1g114640		GRAM domain protein/ABA-responsive-like protein	1.71583	5.60105e-42	3.43856e-41	1	1	-0.685399	1.35167e-08	2.5401e-07	0	0	-0.806593	2.60069e-11	4.22352e-10	0	0	1	51753109	51754431	-	3	2	1039	34.36	protein_coding	Lj5g3v2259700	Putative uncharacterized protein	AT5G23370	Putative GEM-like protein 8
MTR_4g123030		alkaline/neutral invertase	-0.306595	0.00368492	0.00558975	0	0	-0.618471	1.40186e-08	2.63227e-07	0	0	-0.85863	4.73878e-15	1.02394e-13	0	0	4	50758113	50763534	-	6	2	2913	37.11	protein_coding	Lj4g3v2253510	Uncharacterized protein	AT3G06500	Alkaline/neutral invertase C, mitochondrial
MTR_3g011280		disease resistance protein (CC-NBS-LRR class) family protein	-1.49713	1.02084e-36	5.62511e-36	-1	-1	-0.739496	1.40417e-08	2.63447e-07	0	0	-0.889651	1.12656e-11	1.89074e-10	0	0	3	2758573	2761969	+	1	2	3397	37.74	protein_coding	Lj0g3v0351799	NBS resistance protein
MTR_2g064940		receptor-like kinase	-2.0021	1.807e-10	4.53214e-10	-1	-1	-3.42446	1.41183e-08	2.64669e-07	-1	-1	-2.73831	9.99427e-07	9.75235e-06	-1	-1	2	29356076	29358392	+	6	1	1484	38.41	protein_coding	Lj3g3v0422690	Uncharacterized protein	AT1G16670	Protein kinase superfamily protein
MTR_5g082830		ARM repeat CCCH-type zinc finger protein	-1.22661	5.24377e-22	2.00947e-21	-1	-1	-0.716136	1.42071e-08	2.66117e-07	0	0	-1.04801	1.58292e-16	3.68607e-15	-1	-1	5	35642238	35645468	+	1	1	3231	40.92	protein_coding	Lj2g3v2748860	Uncharacterized protein	AT2G40140	Zinc finger CCCH domain-containing protein 29
MTR_1g105800		cysteine-rich receptor-kinase-like protein	0.172941	0.487094	0.533239	0	0	-1.55475	1.46586e-08	2.74353e-07	-1	-1	-2.34966	1.4224e-15	3.17761e-14	-1	-1	1	47742832	47746207	-	7	1	2310	36.41	protein_coding	Lj2g3v2173040	Cysteine-rich receptor-like protein kinase
MTR_1g029440		transmembrane protein, putative	-1.28313	4.25958e-25	1.79705e-24	-1	-1	-0.738278	1.49254e-08	2.7912e-07	0	0	-0.495796	0.000113513	0.000715918	0	0	1	10107059	10108491	+	1	1	1433	31.68	protein_coding	Lj0g3v0256449	Putative uncharacterized protein (Fragment)
MTR_5g010030		MAP kinase	-2.30784	3.87587e-71	3.82728e-70	-1	-1	-0.854219	1.58309e-08	2.95813e-07	0	0	-0.683701	4.04964e-06	3.5199e-05	0	0	5	2606689	2609371	+	6	1	1776	36.82	protein_coding	Lj4g3v2989020	Uncharacterized protein	AT4G01370	Mitogen-activated protein kinase 4
MTR_5g048050		Avr9/Cf-9 rapidly elicited protein	1.19235	1.25036e-12	3.45977e-12	1	1	-0.952403	1.59433e-08	2.97673e-07	0	0	-1.6134	2.29448e-20	6.66872e-19	-1	-1	5	21036086	21037893	+	1	1	1808	30.75	protein_coding	Lj2g3v0636850	Uncharacterized protein
MTR_2g017915		GDSL-like lipase/acylhydrolase	-0.309924	0.0634602	0.0820018	0	0	-1.04131	1.59653e-08	2.97843e-07	-1	-1	-1.6526	1.83582e-17	4.50693e-16	-1	-1	2	5571524	5574108	-	5	1	2201	33.8	protein_coding	Lj6g3v1966770	Uncharacterized protein
MTR_5g073880		transmembrane protein, putative	1.25624	1.09403e-07	2.35799e-07	1	1	1.06817	1.63161e-08	3.04142e-07	1	1	0.925511	1.32018e-06	1.26152e-05	0	0	5	31395683	31396569	+	2	1	830	35.66	protein_coding
MTR_2g017805		LRR receptor-like kinase	-4.39768	5.83916e-42	3.58283e-41	-1	-1	2.26642	1.64118e-08	3.05679e-07	1	1	2.23058	3.20146e-08	3.81021e-07	1	1	2	5485571	5487169	+	3	1	1390	38.06	protein_coding
MTR_3g106585		Kunitz type trypsin inhibitor	-2.01066	2.37957e-72	2.38443e-71	-1	-1	-0.628927	1.64665e-08	3.06449e-07	0	0	-0.891022	1.78888e-15	3.96561e-14	0	0	3	49271048	49272286	-	1	1	1239	37.61	protein_coding	Lj2g3v0604410	Miraculin
MTR_6g045403		Kunitz type trypsin inhibitor / Alpha-fucosidase	1.94238	0.00103414	0.00165739	0	1	-3.43821	1.65745e-08	3.08211e-07	-1	-1	-4.34424	3.70541e-10	5.52001e-09	-1	-1	6	16327699	16328382	-	1	1	684	39.62	protein_coding
MTR_1g067650		C2H2 type zinc finger transcription factor family protein	-0.457843	0.046846	0.0617858	0	0	-1.8632	1.82295e-08	3.3845e-07	-1	-1	-2.91904	2.81049e-14	5.73961e-13	-1	-1	1	29206724	29207532	+	1	1	809	31.52	protein_coding	Lj5g3v0614980	Two zinc finger transport-like protein (Fragment)
MTR_8g105700		MACPF domain protein	-1.92246	1.27111e-27	5.73365e-27	-1	-1	-1.23066	1.823e-08	3.3845e-07	-1	-1	-1.16056	8.1811e-08	9.29568e-07	-1	-1	8	44572896	44576647	-	9	1	1786	38.75	protein_coding			AT1G14780	MACPF domain-containing protein At1g14780
MTR_4g033330		proton-dependent oligopeptide transport family protein	-2.40236	3.41702e-54	2.61454e-53	-1	-1	-1.16846	1.91864e-08	3.55919e-07	-1	-1	-1.61221	2.23196e-13	4.29224e-12	-1	-1	4	11701312	11709256	+	4	1	1785	37.25	protein_coding	Lj3g3v3754380	Uncharacterized protein	AT1G22540	Protein NRT1/ PTR FAMILY 5.10
MTR_5g032870		1-aminocyclopropane-1-carboxylate oxidase	-1.48962	1.74506e-23	7.02562e-23	-1	-1	-1.00691	1.94359e-08	3.60259e-07	-1	-1	-1.91694	4.8422e-22	1.55199e-20	-1	-1	5	14170246	14172752	-	3	1	1215	35.06	protein_coding	Lj0g3v0108509	Flavonol synthase/flavanone 3-hydroxylase
MTR_4g050120		outer envelope protein	-0.182346	0.0658131	0.0848001	0	0	-0.569304	1.96838e-08	3.64562e-07	0	0	-0.556289	3.62872e-08	4.28776e-07	0	0	4	17713880	17721218	+	11	1	2517	38.5	protein_coding	Lj3g3v2923190	Predicted protein	AT5G21990	Outer envelope protein 61
MTR_2g081580		calcium-binding EF-hand protein	-1.01298	5.11793e-19	1.79194e-18	-1	-1	-0.645444	2.0211e-08	3.74026e-07	0	0	-0.872361	4.25e-14	8.59573e-13	0	0	2	34232235	34233533	+	1	1	1299	32.49	protein_coding	Lj3g3v0697020	Uncharacterized protein	AT4G27280	Calcium-binding EF-hand family protein
MTR_2g069420		cysteine-rich TM module stress tolerance protein	-2.46119	2.02251e-60	1.71531e-59	-1	-1	-1.01316	2.03574e-08	3.76432e-07	-1	-1	-0.592249	0.000630512	0.00325884	0	0	2	28862334	28863285	-	1	1	952	32.88	protein_coding	Lj3g3v0965830	Uncharacterized protein
MTR_5g037020		UPF0392 RCOM-like protein	-1.07588	1.39184e-20	5.10076e-20	-1	-1	-0.690169	2.04108e-08	3.77119e-07	0	0	-0.427628	0.000404437	0.00221902	0	0	5	16163039	16165318	+	1	1	2280	37.19	protein_coding	Lj0g3v0285299	Glycosyl transferase family 2	AT1G27200	UPF0392 protein At1g27200
MTR_8g064150		Nodule Cysteine-Rich (NCR) secreted peptide	7.61629	5.69731e-96	7.54314e-95	1	1	-0.701014	2.06348e-08	3.80952e-07	0	0	-0.099931	0.409354	0.570854	0	0	8	26885038	26885286	+	2	1	150	33.33	protein_coding
MTR_6g065430		carboxylesterase-like protein	6.36825	3.7357e-43	2.33945e-42	1	1	-1.02151	2.07091e-08	3.82018e-07	-1	-1	-1.02735	1.60343e-08	1.97979e-07	-1	-1	6	24213615	24214837	+	1	1	1223	40.64	protein_coding	Lj0g3v0078279	Uncharacterized protein	AT5G23530	Probable carboxylesterase 18
MTR_8g005225		DUF247 domain protein	-1.3405	2.34017e-36	1.2776e-35	-1	-1	-0.626433	2.08799e-08	3.84861e-07	0	0	-1.12113	9.72602e-23	3.19271e-21	-1	-1	8	105938	107952	-	1	1	2015	32.01	protein_coding	Lj3g3v0513000	Uncharacterized protein
MTR_4g069220		Lipid transfer protein	-0.400816	0.0243863	0.0335104	0	0	-1.06108	2.13545e-08	3.93295e-07	-1	-1	-0.643953	0.000493473	0.00263364	0	0	4	26018774	26019491	+	1	1	718	37.88	protein_coding	Lj3g3v3338340	Defective in induced resistance 1 protein
MTR_4g022480		NBS-LRR type disease resistance protein	-0.912923	2.98253e-06	5.86018e-06	0	0	1.10653	2.18444e-08	4.01996e-07	1	1	1.35014	3.45383e-12	6.07037e-11	1	1	4	7493652	7497470	+	1	1	3819	34.56	protein_coding
MTR_6g083860		disease resistance protein (TIR-NBS-LRR class)	0.212244	0.0926185	0.116553	0	0	-0.725273	2.19897e-08	4.04348e-07	0	0	-1.40304	7.32499e-26	2.81731e-24	-1	-1	6	31284119	31289049	+	5	2	4244	35.51	protein_coding	Lj0g3v0247409	Uncharacterized protein
MTR_6g083860		disease resistance protein (TIR-NBS-LRR class)	0.212244	0.0926185	0.116553	0	0	-0.725273	2.19897e-08	4.04348e-07	0	0	-1.40304	7.32499e-26	2.81731e-24	-1	-1	6	31284119	31289049	+	5	2	4244	35.51	protein_coding
MTR_7g074650		GRAS family transcription factor	0.650818	7.1549e-08	1.55738e-07	0	0	0.650903	2.20846e-08	4.05769e-07	0	0	0.542118	3.04772e-06	2.71973e-05	0	0	7	27910369	27914302	-	2	1	3381	36.91	protein_coding	Lj1g3v2580600	Flagellar basal body rod protein; GRAS transcription factor	AT3G54220	Protein SCARECROW
MTR_2g082060		sesquiterpene synthase, putative	0.886228	0.000346744	0.000579548	0	0	-1.63294	2.27491e-08	4.17646e-07	-1	-1	-1.42429	6.11583e-07	6.16849e-06	-1	-1	2	34483691	34488466	-	8	1	1674	35.54	protein_coding	Lj0g3v0102559	(+)-delta-cadinene synthase isozyme C2
MTR_4g066640		glycoside hydrolase family 1 protein	1.76471	1.15212e-10	2.91689e-10	1	1	-1.53645	2.31445e-08	4.24568e-07	-1	-1	-2.25915	3.13064e-15	6.80922e-14	-1	-1	4	25186897	25193982	-	13	2	1924	37.99	protein_coding	Lj0g3v0362549	Beta-glucosidase D2	AT5G44640	Beta-glucosidase 13
MTR_4g066640		glycoside hydrolase family 1 protein	1.76471	1.15212e-10	2.91689e-10	1	1	-1.53645	2.31445e-08	4.24568e-07	-1	-1	-2.25915	3.13064e-15	6.80922e-14	-1	-1	4	25186897	25193982	-	13	2	1924	37.99	protein_coding	Lj3g3v3281690		AT2G44480	Beta-glucosidase 17
MTR_8g432370		BON1-associated-like protein	-1.55763	2.46366e-28	1.1312e-27	-1	-1	-0.915307	2.34664e-08	4.3013e-07	0	0	-1.40057	3.24333e-16	7.47715e-15	-1	-1	8	12235117	12235990	+	1	1	874	36.5	protein_coding	Lj0g3v0213289	Uncharacterized protein
MTR_4g129820		UDP-D-glucuronate 4-epimerase	-0.694033	1.70726e-06	3.41231e-06	0	0	-0.813692	2.36223e-08	4.32645e-07	0	0	-0.654946	6.55153e-06	5.46996e-05	0	0	4	54113522	54115448	+	1	1	1927	39.54	protein_coding	Lj4g3v2020440	Uncharacterized protein	AT4G30440	UDP-glucuronate 4-epimerase 1
MTR_6g008800		ABC transporter B family protein	-0.485941	0.00023543	0.000400459	0	0	0.740901	2.38638e-08	4.36722e-07	0	0	1.06409	5.91664e-16	1.35455e-14	1	1	6	2429240	2441152	+	7	1	4219	37.12	protein_coding	Lj2g3v1022510	Uncharacterized protein	AT3G28345	ABC transporter B family member 15
MTR_4g125860		glyoxalase/bleomycin resistance protein/dioxygenase	1.03926	3.64096e-20	1.31738e-19	1	1	-0.627911	2.40837e-08	4.40396e-07	0	0	-0.445141	5.83826e-05	0.000393371	0	0	4	52258635	52262026	+	5	1	1530	37.58	protein_coding	Lj4g3v2172940	Dioxygenase superfamily protein	AT5G57040	Lactoylglutathione lyase / glyoxalase I family protein
MTR_7g010090		glutaredoxin family protein	-2.25644	1.07761e-52	8.08454e-52	-1	-1	-0.973608	2.58767e-08	4.72809e-07	0	0	-1.17442	4.09966e-11	6.56999e-10	-1	-1	7	2371440	2373618	+	1	1	2179	34.33	protein_coding	Lj0g3v0266939	Putative uncharacterized protein Sb06g030320	AT3G28850	Uncharacterized protein At3g28850
MTR_4g019225		laccase/diphenol oxidase family protein	-0.992283	8.87901e-06	1.69004e-05	0	0	-1.39713	2.63961e-08	4.81917e-07	-1	-1	-2.5086	1.30683e-19	3.66436e-18	-1	-1	4	6021969	6027894	+	6	1	2015	38.26	protein_coding	Lj1g3v3438880	Uncharacterized protein	AT3G09220	Laccase-7
MTR_2g013550		E3 ubiquitin-protein ligase RMA1H1-like protein	0.760273	2.8677e-14	8.49634e-14	0	0	-0.55878	2.67106e-08	4.87273e-07	0	0	-0.398009	6.18248e-05	0.000414627	0	0	2	3662157	3664296	-	1	1	2140	33.6	protein_coding	Lj6g3v2041930	Putative uncharacterized protein
MTR_2g049790		CBL-interacting kinase	-1.52517	6.28703e-44	4.009e-43	-1	-1	0.604058	2.71551e-08	4.94991e-07	0	0	0.673424	5.5043e-10	8.03941e-09	0	0	2	22365714	22373554	-	15	1	2334	36.98	protein_coding	Lj6g3v1093430	Uncharacterized protein	AT1G30270	CBL-interacting serine/threonine-protein kinase 23
MTR_5g045160		plant/T31B5-30 protein	0.0122896	0.92826	0.938591	0	0	0.756114	2.77595e-08	5.05609e-07	0	0	0.463377	0.000664348	0.00340768	0	0	5	19794564	19797004	-	1	1	2441	44	protein_coding	Lj2g3v1242320	Putative uncharacterized protein	AT5G13210	Uncharacterised conserved protein UCP015417, vWA
MTR_1g099810		heavy metal transport/detoxification superfamily protein	-1.54313	7.97652e-46	5.25326e-45	-1	-1	-0.61642	2.85744e-08	5.20041e-07	0	0	-1.24807	4.95956e-28	2.11556e-26	-1	-1	1	45040793	45042205	-	1	3	1413	31.21	protein_coding	Lj0g3v0240899	Uncharacterized protein (Fragment)
MTR_1g099810		heavy metal transport/detoxification superfamily protein	-1.54313	7.97652e-46	5.25326e-45	-1	-1	-0.61642	2.85744e-08	5.20041e-07	0	0	-1.24807	4.95956e-28	2.11556e-26	-1	-1	1	45040793	45042205	-	1	3	1413	31.21	protein_coding	Lj0g3v0039729	Metal ion binding protein
MTR_7g113970		sugar porter (SP) family MFS transporter	-0.6107	6.57181e-09	1.51931e-08	0	0	-0.620602	2.87813e-08	5.23394e-07	0	0	-0.636238	1.0633e-08	1.35046e-07	0	0	7	47005269	47010398	-	18	2	2241	37.39	protein_coding	Lj1g3v4955160	Uncharacterized protein	AT1G54730	Sugar transporter ERD6-like 5
MTR_4g063310		transmembrane protein, putative	-1.88217	4.16197e-41	2.511e-40	-1	-1	-0.795608	2.9194e-08	5.3048e-07	0	0	-1.2776	2.45273e-18	6.3669e-17	-1	-1	4	23445113	23446006	+	1	1	894	36.02	protein_coding
MTR_1g076430		3-ketoacyl-CoA synthase-like protein	-1.04436	4.11005e-15	1.26161e-14	-1	-1	-0.857093	2.93418e-08	5.32746e-07	0	0	-0.272269	0.0623413	0.143171	0	0	1	34051152	34053887	+	2	1	2137	34.82	protein_coding	Lj0g3v0065089	3-ketoacyl-CoA synthase	AT1G04220	3-ketoacyl-CoA synthase 17
MTR_5g008790		AP2 domain class transcription factor	0.0760214	0.784868	0.812397	0	0	-2.06343	2.93703e-08	5.32845e-07	-1	-1	-1.95807	2.20295e-07	2.37004e-06	-1	-1	5	1925879	1926821	+	1	1	943	36.9	protein_coding
MTR_4g093835		hypothetical protein	-0.734858	1.48227e-06	2.97266e-06	0	0	-0.921978	2.96764e-08	5.37975e-07	0	0	-0.765997	2.95921e-06	2.64894e-05	0	0	4	37256885	37257618	-	1	1	734	41.28	protein_coding	Lj4g3v0365600	Putative uncharacterized protein
MTR_4g088190	HI4'OMT	Isoflavone 4'-O-methyltransferase	-2.64752	3.16784e-77	3.39074e-76	-1	-1	-0.77072	3.01162e-08	5.45519e-07	0	0	-1.34272	2.38171e-21	7.36767e-20	-1	-1	4	34775358	34777697	+	2	1	2018	34.49	protein_coding	Lj4g3v0484930
MTR_7g095120		hypothetical protein	0.230217	0.290541	0.334906	0	0	-1.3626	3.03438e-08	5.49211e-07	-1	-1	-2.74733	1.99532e-21	6.19731e-20	-1	-1	7	38027069	38027914	+	2	1	647	32.92	protein_coding	Lj1g3v4435550	Uncharacterized protein
MTR_8g061110		S-locus lectin kinase family protein	-0.256	0.0623222	0.0806443	0	0	0.753311	3.10182e-08	5.60977e-07	0	0	0.732666	6.45529e-08	7.42616e-07	0	0	8	21179051	21182822	-	7	1	3023	37.25	protein_coding
MTR_7g098750		drug resistance transporter-like ABC domain protein	-2.33319	1.09585e-24	4.57883e-24	-1	-1	-1.32219	3.15623e-08	5.70371e-07	-1	-1	-1.4034	4.65426e-09	6.1305e-08	-1	-1	7	39544755	39553280	-	19	3	5795	37.6	protein_coding	Lj1g3v4528450	Pleiotropic drug resistance protein	AT1G15520	ABC transporter G family member 40
MTR_6g008680		hypothetical protein	-1.54024	1.45983e-26	6.40222e-26	-1	-1	0.824153	3.22546e-08	5.82425e-07	0	0	0.6365	2.09872e-05	0.000156891	0	0	6	2381996	2384133	+	2	1	1213	33.97	protein_coding	Lj0g3v0256799	Uncharacterized protein
MTR_4g079800		papain family cysteine protease	8.92316	1.62276e-68	1.5513e-67	1	1	1.46859	3.29266e-08	5.94094e-07	1	1	3.63398	6.9443e-37	4.18289e-35	1	1	4	30891837	30893129	+	2	1	1192	38.34	protein_coding	Lj3g3v1641950	Cysteine proteinase	AT5G45890	Senescence-specific cysteine protease SAG12
MTR_5g076170		late embryogenesis abundant hydroxyproline-rich glycoprotein, putative	0.0942268	0.528767	0.573473	0	0	-0.883432	3.32979e-08	6.00324e-07	0	0	-1.67533	8.13027e-23	2.68032e-21	-1	-1	5	32436731	32437833	+	1	1	1103	33.73	protein_coding	Lj2g3v2470450	Uncharacterized protein	AT1G65690	Late embryogenesis abundant (LEA) hydroxyproline-rich glycoprotein family
MTR_7g010750		transmembrane amino acid transporter family protein	1.06069	1.63343e-10	4.10482e-10	1	1	-0.942015	3.36881e-08	6.06659e-07	0	0	-1.18738	9.92687e-12	1.67393e-10	-1	-1	7	2695354	2698677	-	3	1	1571	34.37	protein_coding	Lj1g3v2965850	Uncharacterized protein	AT3G28960	Transmembrane amino acid transporter family protein
MTR_7g024750		CASP-like protein	2.4505	1.11722e-28	5.16883e-28	1	1	-1.11645	3.37018e-08	6.06659e-07	-1	-1	-1.64336	1.16726e-14	2.46223e-13	-1	-1	7	8162170	8164235	+	3	1	805	33.66	protein_coding	Lj0g3v0148289	Uncharacterized protein
MTR_1319s0010		quinone oxidoreductase-like protein	-3.23572	1.55139e-144	3.24289e-143	-1	-1	0.774672	3.37367e-08	6.06813e-07	0	0	0.853651	7.61975e-10	1.09626e-08	0	0	scaffold1319	325	651	+	1	1	327	40.67	protein_coding
MTR_5g459450		phosphatidylinositol-4-phosphate 5-kinase family protein	-0.0945598	0.422688	0.470582	0	0	0.645883	3.58748e-08	6.44398e-07	0	0	1.09335	2.39626e-21	7.40274e-20	1	1	5	24522825	24527402	+	10	1	2334	42.63	protein_coding	Lj0g3v0072529	Uncharacterized protein	AT1G21980	Phosphatidylinositol 4-phosphate 5-kinase 1
MTR_4g080730		papain family cysteine protease	4.3248	4.54088e-12	1.22504e-11	1	1	2.08896	3.58821e-08	6.44398e-07	1	1	4.30787	1.19195e-26	4.73437e-25	1	1	4	31193936	31195577	-	2	1	1419	37.42	protein_coding	Lj0g3v0000069	Cysteine proteinase	AT5G45890	Senescence-specific cysteine protease SAG12
MTR_8g038370		ubiquitin ligase SINAT3	0.139088	0.280173	0.324023	0	0	-0.752564	3.59727e-08	6.45522e-07	0	0	-1.10306	2.81523e-15	6.14637e-14	-1	-1	8	14231466	14233195	+	3	1	1092	40.93	protein_coding	Lj0g3v0341609	Uncharacterized protein	AT3G61790	E3 ubiquitin-protein ligase SINAT3
MTR_7g063220		C2H2 and C2HC zinc finger protein	8.77379	6.53901e-237	2.77391e-235	1	1	-0.538461	3.62381e-08	6.4978e-07	0	0	-0.350904	0.00028634	0.00163521	0	0	7	23010633	23011049	-	1	1	417	37.89	protein_coding	Lj1g3v3443990	Uncharacterized protein
MTR_6g015150		transmembrane protein, putative	0.768899	0.0211504	0.0293042	0	0	-2.5344	3.73315e-08	6.68866e-07	-1	-1	-2.55426	8.22276e-08	9.33383e-07	-1	-1	6	4904886	4905254	+	1	1	369	33.88	protein_coding	Lj2g3v1079610	Uncharacterized protein
MTR_1g073990		auxin-induced 5NG4-like protein	6.58397	4.53155e-50	3.2517e-49	1	1	0.93257	3.79339e-08	6.79131e-07	0	0	0.896688	1.15452e-07	1.28834e-06	0	0	1	32883224	32885678	+	7	1	1266	36.49	protein_coding	Lj5g3v1145280	Uncharacterized protein
MTR_1g095250		chorismate synthase	0.116683	0.256586	0.298675	0	0	-0.580567	3.90275e-08	6.98168e-07	0	0	-0.38892	0.000194196	0.00115561	0	0	1	42869055	42878234	-	13	1	2090	40.29	protein_coding			AT1G48850	Chorismate synthase, chloroplastic
MTR_2g089490		carboxy-terminal domain cyclin	-2.36674	8.41349e-39	4.86368e-38	-1	-1	1.10093	3.98101e-08	7.11617e-07	1	1	0.598602	0.00434653	0.0168071	0	0	2	37831665	37834166	-	6	2	1666	34.15	protein_coding	Lj3g3v2742940	Uncharacterized protein
MTR_6g059755		Kunitz type trypsin inhibitor / Alpha-fucosidase	0.95155	0.00681009	0.00999786	0	0	-2.36852	3.99876e-08	7.14131e-07	-1	-1	-4.35628	2.95684e-13	5.62994e-12	-1	-1	6	20498927	20499319	+	1	1	393	35.88	protein_coding
MTR_7g010160		DUF1666 family protein	-1.00443	2.2147e-13	6.32766e-13	-1	-1	0.770924	4.00127e-08	7.14131e-07	0	0	0.551454	9.4228e-05	0.00060619	0	0	7	2422982	2428673	-	4	1	3100	33.13	protein_coding	Lj0g3v0268949	Predicted protein (Fragment)	AT5G39785	Protein of unknown function (DUF1666)
MTR_1g007180		transmembrane amino acid transporter family protein	-0.568119	3.65029e-07	7.61849e-07	0	0	-0.649249	4.0891e-08	7.29244e-07	0	0	-0.811741	8.2451e-12	1.40319e-10	0	0	1	220850	224972	-	5	2	3137	34.49	protein_coding	Lj1g3v2094440	Uncharacterized protein	AT1G10010	Amino acid permease 8
MTR_1g022495		BZIP transcription factor bZIP124	0.42074	0.000661984	0.00107916	0	0	0.670553	4.3269e-08	7.71057e-07	0	0	0.587389	1.54742e-06	1.45933e-05	0	0	1	7234780	7236202	+	1	1	1423	31.55	protein_coding	Lj5g3v0122180	Basic leucine-zipper 44-like protein (Fragment)	AT1G75390	basic leucine-zipper 44
MTR_4g022850		antheraxanthin epoxidase/zeaxanthin epoxidase	-0.0284611	0.807905	0.833401	0	0	0.634077	4.44209e-08	7.90972e-07	0	0	0.539592	3.10467e-06	2.76545e-05	0	0	4	7665923	7671353	-	10	4	2293	37.64	protein_coding	Lj2g3v1874610	Zeaxanthin epoxidase, chloroplastic	AT5G67030	Zeaxanthin epoxidase, chloroplastic
MTR_4g022850		antheraxanthin epoxidase/zeaxanthin epoxidase	-0.0284611	0.807905	0.833401	0	0	0.634077	4.44209e-08	7.90972e-07	0	0	0.539592	3.10467e-06	2.76545e-05	0	0	4	7665923	7671353	-	10	4	2293	37.64	protein_coding	Lj3g3v0463700	Zeaxanthin epoxidase, chloroplast
MTR_6g088260		disease resistance protein (TIR-NBS-LRR class)	-1.66517	2.91084e-36	1.58577e-35	-1	-1	-0.748641	4.54735e-08	8.09092e-07	0	0	-0.963212	2.61745e-12	4.64996e-11	0	0	6	33407320	33412973	-	8	2	4415	36.53	protein_coding	Lj3g3v1101570	Uncharacterized protein
MTR_2g437370		CW-type zinc-finger protein	0.0843609	0.486165	0.532373	0	0	-0.691295	4.60179e-08	8.18147e-07	0	0	0.197312	0.102965	0.210325	0	0	2	14660818	14662592	+	2	2	1422	36.99	protein_coding
MTR_4g021580		auxin response factor 2	-1.12876	3.16651e-28	1.45073e-27	-1	-1	0.558713	4.61555e-08	8.19961e-07	0	0	0.664403	7.64331e-11	1.20317e-09	0	0	4	7072794	7078271	-	14	2	3284	38.55	protein_coding	Lj0g3v0250259	Uncharacterized protein	AT4G23980	Auxin response factor 9
MTR_3g115150		DUF241 domain protein	-0.912457	0.00688463	0.0100996	0	0	-3.55288	4.66886e-08	8.28795e-07	-1	-1	-2.2036	3.23903e-05	0.000232712	-1	-1	3	53820066	53821078	-	1	1	1013	37.61	protein_coding	Lj0g3v0232099	Putative uncharacterized protein
MTR_2g015580		GDSL-like lipase/acylhydrolase	-0.310583	0.0873692	0.110381	0	0	-1.12433	4.67719e-08	8.29635e-07	-1	-1	-1.09155	9.86861e-08	1.11092e-06	-1	-1	2	4632712	4637803	+	5	1	1466	38.68	protein_coding	Lj6g3v1995910	Uncharacterized protein	AT1G28580	GDSL esterase/lipase At1g28580
MTR_4g021690		NBS-LRR type disease resistance protein	-2.30636	1.17422e-60	9.9991e-60	-1	-1	0.84994	4.70014e-08	8.33065e-07	0	0	0.677683	1.58085e-05	0.000121417	0	0	4	7126076	7129823	-	1	1	3748	35.43	protein_coding
MTR_1g054055		VQ motif protein	-4.25182	1.37302e-115	2.20036e-114	-1	-1	-1.70138	4.74335e-08	8.40079e-07	-1	-1	-1.47344	1.47506e-06	1.39794e-05	-1	-1	1	23040618	23041237	+	1	1	620	31.77	protein_coding	Lj5g3v0921210	Uncharacterized protein
MTR_4g012960		D-glycerate dehydrogenase/hydroxypyruvate reductase	0.595578	0.000247744	0.000420537	0	0	0.815673	4.79247e-08	8.48128e-07	0	0	0.493476	0.00120956	0.00572339	0	0	4	3479185	3482543	-	2	1	1538	39.6	protein_coding	Lj2g3v2002840		AT1G79870	Glyoxylate/hydroxypyruvate reductase A HPR2
MTR_1g017090		homeobox associated leucine zipper protein	0.00303225	0.99233	0.993477	0	0	-2.10363	4.91774e-08	8.69629e-07	-1	-1	-1.60649	1.28398e-05	0.000100578	-1	-1	1	4663975	4666392	-	3	1	1227	34.64	protein_coding	Lj2g3v1984020	Putative uncharacterized protein	AT5G06710	Homeobox-leucine zipper protein HAT14
MTR_2g103490		lactoylglutathione lyase/glyoxalase I family protein	-1.0034	6.68342e-16	2.11163e-15	-1	-1	-0.753757	4.99857e-08	8.83247e-07	0	0	-0.123374	0.348389	0.509912	0	0	2	44555344	44556161	-	3	1	516	35.66	protein_coding	Lj0g3v0262729	Lactoylglutathione lyase, putative	AT1G80160	Lactoylglutathione lyase / glyoxalase I family protein
MTR_5g092990		TIR-like domain protein TSDC protein	-1.355	2.58459e-31	1.27093e-30	-1	-1	-0.683648	5.07876e-08	8.96729e-07	0	0	-1.02133	1.19772e-15	2.6913e-14	-1	-1	5	40596848	40599167	-	3	1	1611	37.31	protein_coding	Lj0g3v0311359	Cc-nbs-lrr resistance protein
MTR_4g082360		transmembrane protein, putative	-2.07811	1.36818e-21	5.17514e-21	-1	-1	-1.78297	5.09638e-08	8.99153e-07	-1	-1	-1.72987	1.30186e-07	1.4449e-06	-1	-1	4	32084257	32085405	+	1	1	1149	35.34	protein_coding
MTR_1g057400		harpin-induced-like protein	-1.02078	2.10201e-13	6.01017e-13	-1	-1	-0.817055	5.1724e-08	9.11867e-07	0	0	-1.37942	7.30966e-19	1.96374e-17	-1	-1	1	25237296	25238191	-	1	1	896	37.61	protein_coding	Lj1g3v4729290	Uncharacterized protein
MTR_7g056147		RPM1 interacting protein 4 transcript protein	-0.482701	1.46769e-06	2.94393e-06	0	0	-0.561872	5.31458e-08	9.36219e-07	0	0	-0.61891	1.88545e-09	2.6101e-08	0	0	7	19567292	19571440	+	3	3	3626	34.36	protein_coding	Lj3g3v0730080	Predicted protein
MTR_7g098300		drug resistance transporter-like ABC domain protein	-2.8468	1.02891e-56	8.18767e-56	-1	-1	1.0564	5.33174e-08	9.38525e-07	1	1	1.38932	2.41411e-13	4.62327e-12	1	1	7	39332581	39341077	+	24	1	4559	39.39	protein_coding	Lj1g3v4528450	Pleiotropic drug resistance protein	AT1G15520	ABC transporter G family member 40
MTR_8g099350		WRKY family transcription factor	0.0431374	0.683492	0.720061	0	0	-0.586077	5.34838e-08	9.40736e-07	0	0	-1.31513	1.06605e-32	5.51598e-31	-1	-1	8	41853261	41854576	-	3	1	1086	41.34	protein_coding	Lj4g3v3002710	Uncharacterized protein
MTR_6g478010		toll-interleukin-resistance (TIR) domain protein	-2.00473	2.53891e-45	1.6565e-44	-1	-1	-0.886653	5.359e-08	9.41886e-07	0	0	-1.54221	5.44987e-19	1.46924e-17	-1	-1	6	28780889	28782816	+	4	1	1408	40.55	protein_coding	Lj1g3v3194700	Disease resistance-like protein
MTR_8g094580		NAC-like transcription factor	0.0288085	0.813595	0.83826	0	0	-0.671772	5.48766e-08	9.63765e-07	0	0	-1.23894	4.84946e-23	1.61255e-21	-1	-1	8	39492258	39494179	+	2	2	1835	36.68	protein_coding	Lj4g3v2827860	NAC domain protein (Fragment)	AT5G08790	Protein ATAF2
MTR_8g094580		NAC-like transcription factor	0.0288085	0.813595	0.83826	0	0	-0.671772	5.48766e-08	9.63765e-07	0	0	-1.23894	4.84946e-23	1.61255e-21	-1	-1	8	39492258	39494179	+	2	2	1835	36.68	protein_coding	Lj4g3v2827860	NAC domain protein (Fragment)	AT1G01720	NAC domain-containing protein 2
MTR_7g098090		peptide transporter	6.29684	2.32344e-61	2.00291e-60	1	1	0.889806	5.51088e-08	9.67106e-07	0	0	0.745104	5.20318e-06	4.43732e-05	0	0	7	39193089	39196787	-	5	1	2026	41.36	protein_coding	Lj1g3v4515810	Peptide transporter PTR3-A	AT5G46040	Protein NRT1/ PTR FAMILY 5.3
MTR_8g086020		BZIP transcription factor bZIP124	0.221147	0.0459224	0.0606508	0	0	-0.60443	5.51604e-08	9.67151e-07	0	0	-0.504467	5.54064e-06	4.69216e-05	0	0	8	35695849	35697417	+	1	1	1569	30.85	protein_coding	Lj3g3v3374640	BZIP transcription factor bZIP124	AT1G75390	basic leucine-zipper 44
MTR_8g432470		BON1-associated-like protein	-0.541215	0.00862924	0.012518	0	0	-1.39998	5.52285e-08	9.67151e-07	-1	-1	-1.12931	6.07719e-06	5.10347e-05	-1	-1	8	12282591	12283390	+	1	1	800	37.12	protein_coding
MTR_8g022310		chaperone DnaJ domain protein	-1.00295	5.16004e-20	1.85915e-19	-1	-1	-0.62226	5.5237e-08	9.67151e-07	0	0	-0.810663	1.77707e-12	3.19389e-11	0	0	8	7904882	7909385	-	6	6	2254	33.05	protein_coding	Lj3g3v2576120	Putative uncharacterized protein
MTR_8g022310		chaperone DnaJ domain protein	-1.00295	5.16004e-20	1.85915e-19	-1	-1	-0.62226	5.5237e-08	9.67151e-07	0	0	-0.810663	1.77707e-12	3.19389e-11	0	0	8	7904882	7909385	-	6	6	2254	33.05	protein_coding
MTR_8g022310		chaperone DnaJ domain protein	-1.00295	5.16004e-20	1.85915e-19	-1	-1	-0.62226	5.5237e-08	9.67151e-07	0	0	-0.810663	1.77707e-12	3.19389e-11	0	0	8	7904882	7909385	-	6	6	2254	33.05	protein_coding	Lj3g3v2576120	Putative uncharacterized protein	AT3G14200	Chaperone DnaJ-domain superfamily protein
MTR_8g022310		chaperone DnaJ domain protein	-1.00295	5.16004e-20	1.85915e-19	-1	-1	-0.62226	5.5237e-08	9.67151e-07	0	0	-0.810663	1.77707e-12	3.19389e-11	0	0	8	7904882	7909385	-	6	6	2254	33.05	protein_coding	Lj3g3v2576120	DnaJ-like protein	AT3G14200	Chaperone DnaJ-domain superfamily protein
MTR_1g054675		RNA recognition motif	1.11763	3.3352e-24	1.37268e-23	1	1	0.557547	5.79942e-08	1.01466e-06	0	0	0.746919	2.13099e-13	4.10835e-12	0	0	1	23811233	23814162	-	5	1	1427	39.87	protein_coding	Lj0g3v0020069	Putative uncharacterized protein	AT3G13570	Serine/arginine-rich SC35-like splicing factor SCL30A
MTR_7g068380		vacuolar cation/proton exchanger 3	1.98739	2.34148e-33	1.20478e-32	1	1	0.789027	5.87986e-08	1.02795e-06	0	0	0.749352	2.45356e-07	2.6177e-06	0	0	7	25012334	25016522	-	11	1	1933	39.27	protein_coding	Lj1g3v2315450	Uncharacterized protein	AT3G51860	Vacuolar cation/proton exchanger 3
MTR_1g084670		galactinol synthase	-3.48421	8.70153e-20	3.11036e-19	-1	-1	2.3334	5.90139e-08	1.03093e-06	1	1	2.53775	1.96911e-09	2.7194e-08	1	1	1	37697306	37699163	+	3	3	1494	36.08	protein_coding	Lj5g3v1530100	Uncharacterized protein	AT1G56600	Galactinol synthase 2
MTR_7g053410		BHLH transcription factor	-1.41606	1.16692e-43	7.40013e-43	-1	-1	0.555382	5.93635e-08	1.03624e-06	0	0	0.529176	2.24498e-07	2.40965e-06	0	0	7	18808900	18812670	+	7	2	2526	34.09	protein_coding	Lj1g3v3580670	Uncharacterized protein
MTR_2g089905		wound-responsive family protein	2.91255	1.49698e-36	8.21544e-36	1	1	-1.0929	5.94073e-08	1.03624e-06	-1	-1	-0.927624	3.02561e-06	2.70104e-05	0	0	2	38019034	38019814	+	1	1	781	34.96	protein_coding	Lj3g3v2768290	Uncharacterized protein (Fragment)	AT4G10270	Wound-responsive family protein
MTR_5g090670		UDP-glucose flavonoid 3-O-glucosyltransferase	-4.72896	7.02786e-36	3.7964e-35	-1	-1	2.40515	6.1726e-08	1.07587e-06	1	1	2.75312	1.53124e-10	2.35655e-09	1	1	5	39475353	39477382	+	1	1	2030	39.7	protein_coding	Lj0g3v0168699	UDP-glucose glucosyltransferase
MTR_5g032420		dicarboxylate carrier protein	-2.67164	1.37051e-85	1.63195e-84	-1	-1	-0.70947	6.17991e-08	1.07633e-06	0	0	-0.959678	3.14497e-13	5.9783e-12	0	0	5	13917818	13919505	+	1	1	1688	42.42	protein_coding	Lj0g3v0194679	2-oxoglutarate/malate carrier protein	AT4G24570	Mitochondrial uncoupling protein 4
MTR_7g072575		CBL-interacting kinase	-1.14907	6.19823e-13	1.73672e-12	-1	-1	-0.868629	6.26879e-08	1.09099e-06	0	0	-0.701013	1.14756e-05	9.08481e-05	0	0	7	27004942	27008240	+	1	1	3299	35.86	protein_coding	Lj3g3v1411750	Uncharacterized protein	AT5G58380	CBL-interacting serine/threonine-protein kinase 10
MTR_1g098590		BZIP transcription factor	0.539216	1.96007e-06	3.89734e-06	0	0	0.591377	6.30591e-08	1.09662e-06	0	0	0.410892	0.000174469	0.00104986	0	0	1	44398158	44403395	-	4	3	4046	36.48	protein_coding	Lj5g3v1949500	Predicted protein
MTR_3g449930		oxygen-evolving enhancer protein 2-1	2.5745	6.89788e-35	3.64846e-34	1	1	-1.02365	6.31794e-08	1.09789e-06	-1	-1	-0.0689908	0.696901	0.809327	0	0	3	17103225	17105971	+	4	2	1168	39.9	protein_coding	Lj2g3v3071910	AT1G06680 protein	AT1G06680	Oxygen-evolving enhancer protein 2-1, chloroplastic
MTR_8g096730		WRKY family transcription factor	-1.37811	1.73032e-07	3.6867e-07	-1	-1	-2.0383	6.38033e-08	1.10789e-06	-1	-1	-4.22223	1.42973e-15	3.19091e-14	-1	-1	8	40590910	40591934	+	2	1	659	38.39	protein_coding	Lj1g3v3847230	Uncharacterized protein	AT5G13080	Probable WRKY transcription factor 75
MTR_4g086190		AP2/ERF domain transcription factor	-0.56223	0.00413775	0.00623649	0	0	-1.1467	6.41601e-08	1.11325e-06	-1	-1	-0.958787	4.61883e-06	3.97127e-05	0	0	4	33735270	33736376	+	1	1	1107	40.2	protein_coding	Lj4g3v0586770
MTR_2g022900		15.4 kDa class V heat shock protein	-0.8266	0.000126641	0.000220533	0	0	-1.37197	6.44783e-08	1.11719e-06	-1	-1	-1.35855	8.19363e-08	9.30534e-07	-1	-1	2	7975160	7975872	-	2	1	420	41.19	protein_coding	Lj6g3v1878810	Uncharacterized protein	AT4G21870	15.4 kDa class V heat shock protein
MTR_2g101590		nitrate transporter 1	-1.21383	5.16155e-23	2.04661e-22	-1	-1	-0.697501	6.44839e-08	1.11719e-06	0	0	-1.38483	3.69121e-25	1.38283e-23	-1	-1	2	43697296	43704932	+	4	1	2475	35.84	protein_coding	Lj3g3v0257320		AT1G52190	Protein NRT1/ PTR FAMILY 1.2
MTR_4g081500		hypothetical protein	-4.87644	6.86553e-117	1.11339e-115	-1	-1	1.50787	6.47779e-08	1.12144e-06	1	1	1.58096	1.04216e-08	1.32507e-07	1	1	4	31613681	31615310	-	2	1	794	42.44	protein_coding	Lj0g3v0159909	Uncharacterized protein
MTR_8g069510		hypothetical protein	-1.98388	1.62741e-46	1.08448e-45	-1	-1	-0.833186	6.63317e-08	1.14748e-06	0	0	-0.909059	3.89698e-09	5.17437e-08	0	0	8	29145666	29146537	-	1	1	872	30.96	protein_coding	Lj2g3v0945240	Uncharacterized protein
MTR_1g032290		nudix hydrolase-like protein	-0.281712	0.0615886	0.07978	0	0	-0.879112	6.9421e-08	1.20002e-06	0	0	-1.94647	7.377e-28	3.10089e-26	-1	-1	1	11455031	11456688	+	5	1	918	32.9	protein_coding	Lj0g3v0296919	Uncharacterized protein	AT2G01670	Nudix hydrolase 17, mitochondrial
MTR_4g103655		EF hand calcium-binding family protein	-2.06371	3.19041e-23	1.27335e-22	-1	-1	-1.5338	7.0427e-08	1.2165e-06	-1	-1	-1.85151	6.91755e-10	9.98976e-09	-1	-1	4	42849498	42850342	-	1	1	845	34.79	protein_coding	Lj4g3v1388450	Putative uncharacterized protein
MTR_1g053130		DUF617 family protein	-3.36603	3.86723e-34	2.0191e-33	-1	-1	1.81241	7.11045e-08	1.22728e-06	1	1	1.831	4.86224e-08	5.65839e-07	1	1	1	22155245	22156680	+	1	1	1436	42.34	protein_coding	Lj0g3v0294579	Uncharacterized protein	AT2G41660	Protein MIZU-KUSSEI 1
MTR_2g034360		hypothetical protein	-3.57356	5.29055e-57	4.22896e-56	-1	-1	-2.42781	7.31697e-08	1.26199e-06	-1	-1	-2.16092	1.13824e-06	1.09997e-05	-1	-1	2	13120619	13120919	+	2	1	234	43.59	protein_coding
MTR_7g056493		leguminosin group567 LEED...PEED secreted peptide	7.23409	1.97359e-154	4.48714e-153	1	1	-0.652206	7.6605e-08	1.32025e-06	0	0	-0.0204224	0.862474	0.925394	0	0	7	20048715	20049189	+	1	1	475	32.21	protein_coding
MTR_4g134120		SEC14 cytosolic factor-like protein	-0.687314	0.0020589	0.00320364	0	0	-1.37976	7.83683e-08	1.34963e-06	-1	-1	-1.91943	1.38019e-12	2.50595e-11	-1	-1	4	56152828	56154251	-	7	1	855	35.32	protein_coding	Lj4g3v0097310	Predicted protein
MTR_3g109950		sulfite exporter TauE/SafE family protein	-1.32392	6.96884e-34	3.62207e-33	-1	-1	-0.596644	7.87085e-08	1.35448e-06	0	0	-0.279723	0.0108528	0.0358707	0	0	3	50746552	50751238	+	11	3	2709	37.36	protein_coding	Lj1g3v2036650	Uncharacterized protein	AT2G25737	Sulfite exporter TauE/SafE family protein
MTR_5g026480		3-hydroxy-3-methylglutaryl-coenzyme A reductase-like protein	1.58216	1.05335e-06	2.13493e-06	1	1	-1.8691	7.89363e-08	1.35688e-06	-1	-1	-4.66268	1.70819e-18	4.48462e-17	-1	-1	5	10882277	10884366	-	2	1	1988	42.25	protein_coding	Lj2g3v1574250	3-hydroxy-3-methylglutaryl coenzyme A reductase	AT1G76490	hydroxy methylglutaryl CoA reductase 1
MTR_4g052400		plant/F24K9-26 protein	-2.52296	4.81165e-31	2.35101e-30	-1	-1	1.29904	7.90148e-08	1.35688e-06	1	1	1.26084	1.96147e-07	2.13011e-06	1	1	4	18969693	18973883	-	2	2	3296	36.13	protein_coding	Lj3g3v2982850	Uncharacterized protein
MTR_3g117420		2OG-Fe(II) oxygenase family oxidoreductase	0.0175221	0.856678	0.876021	0	0	-0.534101	7.90244e-08	1.35688e-06	0	0	-0.473693	1.63904e-06	1.54133e-05	0	0	3	54961428	54963873	+	4	1	1364	34.9	protein_coding	Lj1g3v3358610	Uncharacterized protein	AT5G20400	2-oxoglutarate (2OG) and Fe(II)-dependent oxygenase superfamily protein
MTR_4g124800		flavin containing monooxygenase family protein	1.1498	0.0218687	0.0302465	0	1	-3.55597	7.94177e-08	1.36262e-06	-1	-1	-2.86724	1.66288e-06	1.56056e-05	-1	-1	4	51728451	51731630	-	5	1	1593	38.48	protein_coding	Lj6g3v1162950	Putative uncharacterized protein	AT1G19250	Probable flavin-containing monooxygenase 1
MTR_2g037690		disease resistance protein (TIR-NBS-LRR class), putative	-0.534662	5.73366e-06	1.10475e-05	0	0	-0.65241	7.96888e-08	1.36625e-06	0	0	-1.28861	3.9867e-25	1.48628e-23	-1	-1	2	16334506	16339831	+	5	1	3387	37.38	protein_coding
MTR_1g078490		disease resistance protein (CC-NBS-LRR class) family protein	0.452155	0.000163207	0.000281658	0	0	-0.656656	8.2522e-08	1.41378e-06	0	0	-0.230509	0.0545903	0.129275	0	0	1	35156813	35161093	+	1	1	4281	33.47	protein_coding	Lj0g3v0281509	Leucine-rich repeat containing protein, putative
MTR_3g073370		beta-1,3-galactosyltransferase-like protein	-1.41674	1.60358e-46	1.06923e-45	-1	-1	-0.566007	8.38697e-08	1.4358e-06	0	0	-0.560044	9.3695e-08	1.05628e-06	0	0	3	33082849	33086595	-	11	2	1849	38.99	protein_coding	Lj0g3v0249799	Uncharacterized protein	AT1G77810	Beta-1,3-galactosyltransferase 7
MTR_1g112200		germin family 1 protein	-1.75626	3.01588e-20	1.09378e-19	-1	-1	-1.35812	8.44258e-08	1.44425e-06	-1	-1	-1.31844	1.832e-07	1.99987e-06	-1	-1	1	50747864	50748766	+	1	1	903	32.67	protein_coding	Lj5g3v2240930	Germin-like protein 18	AT3G10080	Germin-like protein subfamily 3 member 2
MTR_0017s0100		caffeic acid O-methyltransferase	9.82197	0	0	1	1	0.61041	8.46295e-08	1.44666e-06	0	0	0.193223	0.0892439	0.189006	0	0	scaffold0017	33208	36714	+	3	1	1515	38.28	protein_coding	Lj0g3v0286429	Uncharacterized protein
MTR_7g079830		putative MEG related family	1.02847	8.35915e-14	2.4286e-13	1	1	-0.746356	8.65089e-08	1.4777e-06	0	0	-0.576194	2.45924e-05	0.000180873	0	0	7	30319251	30320411	-	2	1	1036	32.82	protein_coding	Lj1g3v2809190	Putative uncharacterized protein	AT1G65295	unknown protein; LOCATED IN: endomembrane system; EXPRESSED IN: 22 plant structures; EXPRESSED DURING: 13 growth stages; BEST Arabidopsis thaliana protein match is: unknown protein (TAIR:AT5G01015.1); Has 90 Blast hits to 90 proteins in 15 species: /.../ - 0; Bacteria - 0; Metazoa - 0; Fungi - 0; Plants - 90; Viruses - 0; Other Eukaryotes - 0 (source: NCBI BLink).
MTR_7g058510		PPPDE thiol peptidase family protein, putative	-0.207526	0.0681414	0.0875946	0	0	-0.636953	8.68426e-08	1.4823e-06	0	0	-0.850986	1.18275e-12	2.15936e-11	0	0	7	21082454	21085521	+	4	1	1699	36.61	protein_coding	Lj2g3v1389320	Predicted protein	AT3G07090	PPPDE putative thiol peptidase family protein
MTR_1g027070		stress-induced receptor-like kinase	-1.04155	6.65742e-10	1.62455e-09	-1	-1	-0.984346	8.72777e-08	1.48862e-06	0	0	-1.4051	1.01462e-13	1.99441e-12	-1	-1	1	8941424	8946260	-	4	1	2447	35.92	protein_coding	Lj0g3v0294819	Putative uncharacterized protein
MTR_8g033220		MADS-box transcription factor	-0.0575047	0.67329	0.710319	0	0	0.715294	8.76174e-08	1.49324e-06	0	0	0.498574	0.000219184	0.00128738	0	0	8	12771471	12781173	+	8	2	1505	32.89	protein_coding	Lj1g3v2608040	SOC1	AT2G45660	MADS-box protein SOC1
MTR_8g093580		plant NAC domain protein	0.752703	1.82013e-12	5.00217e-12	0	0	0.558181	8.7678e-08	1.49324e-06	0	0	0.705229	1.16387e-11	1.95051e-10	0	0	8	39133468	39136666	+	4	1	2260	39.42	protein_coding			AT5G09330	NAC domain containing protein 82
MTR_7g109390		alpha-L-arabinofuranosidase/beta-D-xylosidase	-1.37803	5.42828e-30	2.59194e-29	-1	-1	-0.745269	9.00299e-08	1.53217e-06	0	0	-1.5132	5.44138e-24	1.89971e-22	-1	-1	7	44713812	44721418	-	7	1	2845	41.37	protein_coding	Lj1g3v4862960	Beta-xylosidase	AT1G02640	Probable beta-D-xylosidase 2
MTR_5g095740		nuclear transcription factor Y protein	0.271817	0.168131	0.202757	0	0	-1.1984	9.03212e-08	1.53599e-06	-1	-1	-0.711853	0.000809276	0.00404446	0	0	5	41866310	41867306	+	1	1	997	42.93	protein_coding	Lj2g3v3291390	Uncharacterized protein	AT4G14540	Nuclear transcription factor Y subunit B-3
MTR_2g090800		hypothetical protein	-0.701213	1.36708e-05	2.56301e-05	0	0	-0.958498	9.44845e-08	1.60561e-06	0	0	-0.117872	0.485441	0.63872	0	0	2	38939500	38943369	+	6	3	2520	35.95	protein_coding
[truncated: 22,662 more rows]

## Sheet: L. japonicus
Lj_GeneID	Lj_AlternativeID	Lj_Description	Lj2.5_ProteinID	T0vsR...logFC	T0vsR...PValue	T0vsR...FDR	T0vsR...DE	T0vsR...DE.BH	T2vsT0...logFC	T2vsT0...PValue	T2vsT0...FDR	T2vsT0...DE	T2vsT0...DE.BH	T4vsT0...logFC	T4vsT0...PValue	T4vsT0...FDR	T4vsT0...DE	T4vsT0...DE.BH	Chromosome	Length	GC	Mt_GeneID	Mt_Description	Arabidopsis_thaliana_GeneID	Arabidopsis_thaliana_Description
[truncated: 28,075 more rows]

[truncated: 2 more sheets: S. meliloti, M. loti]
